# Supplementary material for: Genome-wide studies reveal factors associated with circulating uromodulin and its relationships to complex diseases
Source: JCI Insight. 2022 May 23;7(10):e157035. doi: 10.1172/jci.insight.157035 (PMC9220927; doi:10.1172/jci.insight.157035)
Supplement: Supplemental tables 1-13 [file jciinsight-7-157035-s129.xlsx]

## Sheet: ST_overview
Supplementary Tables
Supplementary Table 1: Characteristics of the study samples
Supplementary Table 2: Genotyping and imputation information of the study samples
Supplementary Table 3: Index variants at loci with genome-wide significant associations with circulating uromodulin
Supplementary Table 4: Summary statistics for SNPs with significant differences in women and men
Supplementary Table 5: Associations between index SNPs associated with circulating uromodulin with the levels of uromodulin in urine
Supplementary Table 6: Independent SNPs from GWAS of serum uromodulin and conditional association statistics
Supplementary Table 7: SNPs in 99% credible sets from fine-mapping with PIP > 0.01 and the annotation
Supplementary Table 8: Results of colocalization analyses with biomarkers and PheCodes from UK Biobank and UMOD-related traits
Supplementary Table 9: Results of conditional colocalization analyses of SNP associations with circulating and urine uromodulin levels
Supplementary Table 10: Associations between carrier status of rare, putative damaging variants and clinical diagnoses in the UK Biobank
Supplementary Table 11: Results of colocalization analyses with gene expression (GTEx, NephQTL) and protein levels (pQTL)
Supplementary Table 12: Extended annotation to prioritize the most likely causal gene at each locus
Supplementary Table 13: Enrichment of likely causal genes from aptamer-based assay in GO terms and KEGG pathways

## Sheet: ST1
Supplementary Table 1: Characteristics of the study samples
Study	Ancestry	Sample size	Age (years), mean (SD)	Female, %	eGFR (mL/min/1.72m2), mean (SD)	Diabetes, %	BMI (kg/m2), mean (SD)	Hypertension, %	SBP (mm Hg), mean (SD)	Uromodulin (ng/ml for antibody, relative units for aptamer), mean (SD)
CHS	EA	677	78.0 (4.4)	0.6307	71.0 (19.4)	0.1422	26.8 (4.5)	0.5689	137.2 (20.8)	126.5 (65.2)
CHS	AA	157	76.1 (4.8)	0.5987	75.0 (23.0)	0.3057	28.6 (5.3)	0.7389	139.7 (20.2)	131.2 (56.9)
GCKD	EA	4983	60.1 (12.0)	0.3992	49.5 (18.2)	0.352	29.8 (6.0)	0.9613	139.4 (20.3)	98.0 (60.0)
KORA	EA	1071	70.4 (5.5)	0.4884	75.9 (14.8)	0.1158	28.7 (4.5)	0.6265	128.6 (19.5)	162.4 (73.7)
LURIC	EA	2707	62.7 (10.6)	0.2981	79.8 (17.9)	0.4045	27.5 (4.1)	0.7255	141.0 (23.6)	156.9 (74.5)
ORIGIN	EA	1931	62.5 (7.8)	0.3107	73.8 (19.8)	0.885	30.8 (5.2)	0.8886	145.5 (21.4)	37.5 (15.5)
ORIGIN	HIS	2216	64.3 (8.0)	0.4002	71.5 (20.3)	0.936	30.2 (5.5)	0.8294	150.5 (22.4)	36.0 (15.7)
ORIGIN	AA	243	63.2 (8.1)	0.819	85.8 (22.6)	0.959	31.6 (6.6)	0.959	154.4 (24.4)	37.9 (14.7)
ARIC	EA	7395	60.3 (5.7)	0.522	87.0 (13.4)	0.1268	28.0 (5.2)	0.3586	122.9 (18.2)	10082 (2606)
Fenland	EA	10675	48.6 (7.4)	0.533	90.6 (14.3)	0	26.9 (4.8)	0.237	122.8 (15.5)	8047 (2476)
The ARIC and Fenland studies used an aptamer-based assay, all other studies used antibody-based assays (see Methods).
Abbreviations: EA: European ancestry, AA: African American, HIS: Hispanic, eGFR: estimated glomerular filtration rate, BMI: body mass index, SBP: systolic blood pressure, SD: standard deviation.

## Sheet: ST2
Supplementary Table 2: Genotyping and imputation information of the study samples
Study	Exclusions prior to genotyping and/or genetic analysis	Genotyping Array	Genotype calling	QC filters for samples	QC filters for genotyped SNPs used for imputation	No. of SNPs used for imputation	Pre-phasing Software	Imputation Software	Imputation reference panel	Filtering of imputed genotypes	Software used for GWAS	Handling of population stratification	Reported imputation quality statistic
CHS EA	European ancestry participants were excluded from the GWAS study sample due to the presence at study baseline of coronary heart disease, congestive heart failure, peripheral vascular disease, valvular heart disease, stroke or transient ischemic attack or lack of available DNA, or if they did not provide consent for genetic analyses.	Illumina 370CNV BeadChip	Illumina BeadStudio	Participants were excluded if they had a call rate<=95% or if their genotype was discordant with known sex or prior genotyping	SNPs with call rate < 97%, HWE P < 10-5, > 1 duplicate error or Mendelian inconsistency, heterozygote frequency = 0	316430	Eagle 2.3	minimac3	Haplotype Reference Consortium (HRC) haplotypes version r1.1	variance on the allele dosage ≤0.01	R	PCs	r2
CHS AA	African ancestry participants were excluded for lack of available DNA, or if they did not provide consent for genetic analyses	Illumina HumanOmni1-Quad_v1 BeadChip	Illumina GenomeStudio	Participants were excluded if they had a call rate<=95% or if their genotype was discordant with known sex or prior genotyping	SNPs with call rate < 97%, HWE P < 10-5, > 1 duplicate error or Mendelian inconsistency, heterozygote frequency = 1	963248	Eagle 2.3	minimac3	Haplotype Reference Consortium (HRC) haplotypes version r1.1	variance on the allele dosage ≤0.01	R	principal component E2	r2
GCKD	None	Illumina Omni2.5Exome BeadChip arrays	Illumina GenomeStudio, GenotypingModule Version 1.9.4.	Call rate < 97%, failed sex check, outside 2 SD of mean heterozygosity, cryptic relatedness and genetic ancestry outlier	SNPs with <96% call rate; deviating from Hardy-Weinberg equilibrium (p-value <1e-5)	2337794	Eagle 2.3	minimac3 v2.0.1	Haplotype Reference Consortium (HRC) haplotypes version r1.1	R2<0.3	SNPTEST (v2.5.2); GWAtoolbox (V2.2.4); LocusZoom (v1.3)	PCs	r2
KORA	None	Affymetrix Axiom	Affymetrix Software	Call rate < 97%, missmatch of phenotypic and genetic gender, 5 SD from mean heterozygosity rate	Call rate < 98%, deviating from Hardy-Weinberg equilibrium p-value <5e-10, MAF < 0.02	541422	SHAPEIT v2	minimac3	Haplotype Reference Consortium (HRC) haplotypes version r1.1	R2<0.3	snptest 2.5	PCs	info score
LURIC	None	Affymetrix 6.0 and Illumina 200k Metabochip	Birdseed2 and BeadStudio	low call rate (<95%); gender mismatch between reported and genetic sex;	SNPs with <98% call rate; deviating from Hardy-Weinberg equilibrium (p-value <1e-4), MAF < 0.01)	766332	Eagle	minimac	Haplotype Reference Consortium (HRC) haplotypes version r1.1	R2<0.3	PLINK2	PCs	r2
ORIGIN	None	Illumina's HumanCore Exome chip	Illumina GenomeStudio	Samples with low call rates (<99%), sex or ethnicity mismatches, or cryptic relatedness were removed.	SNPs with <99% call rate; deviating from Hardy-Weinberg equilibrium (p-value <1e-6), MAF < 0.01	284024	Eagle 2.4	minimac4 v1.0.2	TOPMED r2	R2<0.3; MAF < 0.001; HWE P < 1e-6	GCTA MLMA-LOCO (v.1.25.3)	principal component: E5	info score
ARIC	None	Affymetrix Genome-Wide Human SNP Array 6.0	Birdseed	Sample exclusion includes being first degree relatives, ancestry outliers, with low call rate (<95%) or unexpected duplicates, and sex discrepancies	SNPs with low call rate for the combined sample (<95%), no chromosome location, monomorphic cites, and Hardy Weinberg equilibrium pvalue <1E-6.	752325	Eagle 2.3	minimac4	Haplotype Reference Consortium (HRC) haplotypes version r1.1	R2<0.3	rvtest	PCs	r2
Fenland	None	Fenland participants were genotyped using three genotyping arrays: the Affymetrix UK Biobank Axiom array (OMICs, N=8994), Illumina Infinium Core Exome 24v1 (Core-Exome, N=1060) and Affymetrix SNP5.0 (GWAS, N=1402)	Axiom GT1/GenCall/BRLMM	Samples were excluded for the following reasons: 1) failed channel contrast (DishQC <0.82); 2) low call rate (<95%); 3) gender mismatch between reported and genetic sex; 4) heterozygosity outlier; 5) unusually high number of singleton genotypes or 6) impossible identity-by-descent values.	Single nucleotide polymorphisms (SNPs) were removed if: 1) call rate < 95%; 2) clusters failed Affymetrix SNPolisher standard tests and thresholds; 3) MAF was significantly affected by plate; 4) SNP was a duplicate based on chromosome, position, and alleles (selecting the best probeset according to Affymetrix SNPolisher); 5) Hardy-Weinberg equilibrium p<10-6; 6) did not match the reference or 7) …	718,409/352,994/320,432	SHAPEITv2 (HRC)/EAGLE2 (UK10K+1000G)	IMPUTE4	Haplotype Reference Consortium (HRC) haplotypes version r1 + UK10K + 1000Gphase3	Variants with MAF < 0.001, imputation quality (info) < 0.4 or Hardy Weinberg Equilibrium p < 10-7 in any of the genotyping subsets were excluded from further analyses.	SNPTEST v2.5.2	first ten principal components	info score

## Sheet: ST3
Supplementary Table 3: Index variants at loci with genome-wide significant associations with circulating uromodulin
Uromodulin assay	SNP	chr	position(b37)	Locus	Effect allele / non-effect allele	Freq effect allele aptamer	Effect aptamer	SE aptamer	P-value aptamer	Sample size aptamer	Freq effect allele antibody transethnic	Effect antibody transethnic	SE antibody transethnic	P-value antibody transethnic	Sample size antibody transethnic	Freq effect allele antibody EA	Effect antibody EA	SE antibody EA	P-value antibody EA	Sample size antibody EA
antibody	rs55791829	7	151407429	PRKAG2	C/G	0.7231	-0.0018	0.0117	0.8797	18070	0.7205	-0.0832	0.014	2.891e-09	13956	0.7074	-0.0972	0.0151	1.348e-10	11341
	rs77924615	16	20392332	UMOD/PDILT	A/G	0.1998	-0.0059	0.0135	0.6604	18070	0.1943	-0.7582	0.0147	6.39e-577	13956	0.1906	-0.7725	0.0161	2.19e-502	11341
	rs7224888	17	47246163	B4GALNT2	T/C	0.8994	0.0049	0.0175	0.7798	18070	0.9013	-0.2524	0.0213	1.766e-32	13956	0.9068	-0.238	0.0237	8.376e-24	11341
aptamer	rs10922098	1	196664651	CFH	T/C	0.6076	0.0755	0.0108	2.296e-12	18070	0.6397	-0.0077	0.0129	0.551	13956	0.6261	-0.0106	0.0141	0.4507	11341
	rs7601756	2	134893447	MGAT5	A/G	0.2779	-0.0674	0.0117	8.814e-09	18070	0.3004	0.0084	0.0136	0.5388	13956	0.2859	0.0101	0.0152	0.507	11341
	rs34211178	3	98383562	ST3GAL6	A/G	0.4508	-0.4614	0.0103	6.88e-442	18070	0.4526	-0.0184	0.0127	0.1488	13956	0.4555	-0.0187	0.0139	0.1797	11341
	rs3117139	6	32364667	HLA-DRB1	A/G	0.1329	0.1399	0.0156	2.601e-19	18070	0.1157	-0.0009	0.0201	0.9632	13956	0.1223	-0.0019	0.0213	0.9272	11341
	rs10738906	9	33135634	B4GALT1	T/C	0.6859	-0.0875	0.0113	8.442e-15	18070	0.6847	-0.0181	0.0134	0.1748	13956	0.6847	-0.0194	0.0147	0.1866	11341
	rs532436	9	136149830	ABO	A/G	0.2029	-0.1376	0.013	4.739e-26	18070	0.2115	-0.0008	0.0153	0.958	13956	0.2199	-0.0131	0.0166	0.4299	11341
	rs9411249	9	139992907	MAN1B1/DPP7	T/G	0.3565	0.0634	0.0113	1.772e-08	18070	0.3713	-0.008	0.0134	0.5533	12885	0.357	-0.0189	0.0151	0.2098	10270
	rs3967200	11	126232385	ST3GAL4	T/C	0.1367	-0.1548	0.0154	9.235e-24	18070	0.1419	-0.0217	0.018	0.2276	13956	0.1418	-0.0189	0.0198	0.3389	11341
	rs146261845	17	7012254	ASGR1/ASGR2	T/C	0.0069	1.0457	0.0802	6.741e-39	16741	0.0042	0.0339	0.1112	0.7603	12879	0.0044	0.0417	0.1206	0.7292	10664
	rs2075803	19	51628529	SIGLEC9	A/G	0.4378	0.3749	0.0105	2.4e-280	18070	0.4249	0.0091	0.0128	0.4769	13956	0.4102	0.0113	0.0141	0.4247	11341
Abbreviations: SE: standard error, EA: European ancestry

## Sheet: ST4
Supplementary Table 4: Summary statistics for SNPs with significant differences in women and men
Uromodulin assay	SNP	chr	position(b37)	Effect allele / non-effect allele	P sexdiff	women					men					overall
						Effect	SE	P-value	MAF	Sample size	Effect	SE	P-value	MAF	Sample size	Effect	SE	P-value
antibody	rs7971648	12	45916501	T/C	4.73674e-07	-0.0757	0.0212	0.000352	0.3434	5515	0.0608	0.017	0.0003591	0.3405	8397	0.0073786	0.0132626	0.577973
	rs11183093	12	45918953	A/T	5.12485e-07	0.0728	0.0211	0.0005736	0.6548	5515	-0.0629	0.017	0.0002216	0.6585	8397	-0.00948572	0.013238	0.473649
	rs10785580	12	45925265	A/T	3.54832e-07	-0.0755	0.021	0.0003337	0.3427	5515	0.0617	0.017	0.0002777	0.3388	8397	0.00738384	0.0132132	0.576282
	rs11183097	12	45925879	A/C	3.15431e-07	-0.0756	0.021	0.0003243	0.3428	5515	0.0622	0.017	0.000249	0.3387	8397	0.0076463	0.0132132	0.5628
	rs10880811	12	45927546	A/T	2.69415e-07	0.0751	0.021	0.0003491	0.6572	5515	-0.0635	0.017	0.000185	0.6609	8397	-0.00862959	0.0132132	0.513688
	rs11183100	12	45931516	A/G	2.34495e-07	0.0752	0.0209	0.0003268	0.6545	5515	-0.0637	0.017	0.0001698	0.6602	8397	-0.00839338	0.0131881	0.524494
	rs55987675	12	45931750	T/C	2.08136e-07	-0.0761	0.021	0.0002946	0.3429	5515	0.0638	0.017	0.000172	0.3389	8397	0.00841493	0.0132132	0.524216
	rs1830726	13	20506509	T/C	2.39912e-07	-0.3723	0.0963	0.0001104	0.18	3159	0.5431	0.1493	0.0002746	0.0662	6268	-0.103352	0.0809261	0.201563
	rs114900795	8	145845583	T/C	3.20876e-07	-0.6216	0.1674	0.0002054	0.0221	3159	0.5281	0.1512	0.0004786	0.0142	4618	0.0115586	0.112206	0.917953
aptamer	rs56083435	1	113779257	T/C	1.41018e-07	0.2928	0.0708	3.528e-05	0.0344	3860	-0.2725	0.0815	0.0008283	0.0278	3535	0.0496707	0.0534487	0.352725
Abbreviations: SE: standard error, MAF: minor allele frequency, P sexdiff: two-sided p-value from a t-test for difference of genetic effects among men vs. women

## Sheet: ST5
Supplementary Table 5: Associations between index SNPs associated with circulating uromodulin with the levels of uromodulin in urine
Uromodulin assay	SNP	chr	position (b37)	Locus	Effect allele / non-effect allele	Effect Allele Frequency	Effect	SE	P-value	Imputation quality	N
antibody	rs55791829	7	151407429	PRKAG2	G/C	0.2855	0.0144	0.0093	0.119	0.972578	29284
	rs77924615	16	20392332	UMOD/PDILT	A/G	0.1904	-0.2154	0.0114	5.33e-79	0.842329	29284
	rs7224888	17	47246163	B4GALNT2	C/T	0.1	0.005	0.0142	0.7233	0.972557	29284
	rs10922098	1	196664651	CFH	T/C	0.6194	-0.0086	0.0085	0.309	0.992091	29284
	rs7601756	2	134893447	MGAT5	A/G	0.2955	0.0072	0.0093	0.4392	0.977016	29284
aptamer	rs34211178	3	98383562	ST3GAL6	A/G	0.4493	-0.001	0.0085	0.906	0.955589	28797
	rs3117139	6	32364667	HLA-DRB1	A/G	0.1425	0.0285	0.0136	0.03614	0.981059	23542
	rs10738906	9	33135634	B4GALT1	T/C	0.679	0.0015	0.0088	0.8682	0.997755	29284
	rs532436	9	136149830	ABO	A/G	0.192	-0.0071	0.0109	0.5178	0.954013	29284
	rs9411249	9	139992907	MAN1B1/DPP7	T/G	0.3594	0.0014	0.0088	0.8702	0.942027	29284
	rs3967200	11	126232385	ST3GAL4	T/C	0.1292	-0.0053	0.0126	0.6748	0.937014	29284
	rs72837682	17	7063650	ASGR2/ASGR1	T/C	0.7912	-0.015	0.013	0.2502	0.75359	21560
	rs2075803	19	51628529	SIGLEC9	A/G	0.4287	0.0066	0.0092	0.4741	0.984673	24203
Abbreviations: SE: standard error, N: sample size.

## Sheet: ST6
Supplementary Table 6: Independent SNPs from GWAS of serum uromodulin and conditional association statistics
uromodulin assay	chr	top SNP in credible set	independent SNP (Cojo-Slct)	position	effect allele	effect allele frequency	bJ	bJ_se	pJ	LD_r	original SNP	credible set size
antibody	7	rs6464165	rs6464165	151413124	T	0.6995	-0.0991	0.0151277	5.71985e-11	0	rs6464165	14
antibody	16	rs4293393	rs9646256	20352756	A	0.3747	-0.192173	0.0149154	5.52709e-38	0.306633	rs77924615	10
antibody	16	rs77924615	rs77924615	20392332	A	0.1906	-0.699881	0.0185425	0	0	rs77924615	1
antibody	17	rs61543910	rs61543910	47211444	A	0.9436	0.176579	0.0322045	4.18065e-08	0.0579803	rs73338360	2178
antibody	17	rs72835417	rs72835417	47241642	A	0.1112	0.216698	0.0222579	2.12169e-22	-0.0526288	rs73338360	3
antibody	17	rs73338360	rs73338360	47271207	C	0.0934	0.241755	0.0239001	4.72772e-24	0	rs73338360	47
aptamer	1	rs10922098	rs10922098	196664651	T	0.6076	0.0755	0.0108142	2.91932e-12	0	rs10922098	45
aptamer	2	rs7601756	rs7601756	134893447	A	0.2779	-0.0674	0.0117102	8.63029e-09	0	rs7601756	35
aptamer	3	rs34211178	rs34211178	98383562	A	0.4508	-0.445893	0.0113076	0	0.106323	rs34211178	3
aptamer	3	rs79326959	rs11914312	98411049	T	0.9851	0.254872	0.0451957	1.7074e-08	0.0484447	rs34211178	4676
aptamer	3	rs76866228	rs76866228	98469550	T	0.0767	0.235977	0.0211015	4.94142e-29	0.185941	rs34211178	99
aptamer	3	rs2690233	rs2690233	98776404	A	0.6433	0.0926281	0.0113038	2.51757e-16	0	rs34211178	16
aptamer	6	rs533449611	rs533449611	32295419	A	0.1349	0.1386	0.0154338	2.70008e-19	0	rs3117139	68
aptamer	9	rs6476398	rs6476398	33119241	T	0.3136	0.0878	0.0113181	8.66128e-15	0	rs10738906	47
aptamer	9	rs532436	rs532436	136149830	A	0.2029	-0.1376	0.0130376	4.86529e-26	0	rs532436	4
aptamer	9	rs9411249	rs9411249	139992907	T	0.3565	0.0634	0.011308	2.06278e-08	0	rs9411249	15
aptamer	11	rs3967200	rs3967200	126232385	T	0.1367	-0.1548	0.0154426	1.19324e-23	0	rs3967200	19
aptamer	17	rs146261845	rs146261845	7012254	T	0.0069	1.06007	0.0807728	2.39663e-39	0.0239763	rs146261845	7
aptamer	17	rs72837682	rs72837682	7063650	T	0.7961	-0.123134	0.0140324	1.71005e-18	0	rs146261845	12
aptamer	19	rs2075803	rs2075803	51628529	A	0.4378	0.3749	0.010857	2.76977e-261	0	rs2075803	2
bJ, bJ_se, and pJ are effect size, standard error and p-value from a joint analysis of all the selected SNPs. LD_r is LD correlation between the SNP i and SNP i + 1 for the SNPs on the list.
The original SNP in each locus based on individuals of European ancesty can differ from those in ST3, showing the results from the primary trans-ethnic meta-analysis.

## Sheet: ST7
Supplementary Table 7: SNPs in 99% credible sets from fine-mapping with PIP > 0.01 and the annotation
uromodulin assay	SNP	chr	position	region index	independent SNP	conditional index	PIP	cumulative PIP	CADD	exonic effect	noncoding effect
antibody	rs6464165	7	151413124	1	rs6464165	1	0.167835	0.167835	0.148		intron variant(PRKAG2)
antibody	rs56012466	7	151406788	1	rs6464165	2	0.121071	0.288906	7.413		intron variant(PRKAG2)
antibody	rs73728279	7	151411494	1	rs6464165	3	0.0896858	0.378592	1.14		intron variant(PRKAG2)
antibody	rs10480299	7	151405818	1	rs6464165	4	0.0875973	0.466189	2.363		intron variant(PRKAG2)
antibody	rs10480300	7	151406005	1	rs6464165	5	0.0875973	0.553786	2.288		intron variant(PRKAG2)
antibody	rs10224210	7	151413194	1	rs6464165	6	0.0865561	0.640343	2.997		intron variant(PRKAG2)
antibody	rs55791829	7	151407429	1	rs6464165	7	0.0845189	0.724861	0.585		intron variant(PRKAG2)
antibody	rs7805747	7	151407801	1	rs6464165	8	0.0707147	0.795576	0.632		intron variant(PRKAG2)
antibody	rs55779150	7	151406449	1	rs6464165	9	0.0707147	0.866291	4.195		intron variant(PRKAG2)
antibody	rs10265221	7	151414329	1	rs6464165	10	0.0592196	0.925511	0.869		intron variant(PRKAG2)
antibody	rs10224002	7	151415041	1	rs6464165	11	0.0201235	0.945634	2.164		intron variant(PRKAG2)
antibody	rs10253736	7	151415256	1	rs6464165	12	0.0201192	0.965753	1.782		intron variant(PRKAG2)
antibody	rs73158188	7	151415233	1	rs6464165	13	0.0153481	0.981101	1.991		intron variant(PRKAG2)
antibody	rs10254101	7	151415536	1	rs6464165	14	0.0102709	0.991372	2.739		intron variant(PRKAG2)
antibody	rs77924615	16	20392332	2	rs77924615	1	1	1	13.74		intron variant(PDILT)
antibody	rs4293393	16	20364588	2	rs9646256	1	0.378014	0.378014	2.682		intron variant(UMOD)
antibody	rs9933330	16	20366810	2	rs9646256	2	0.144414	0.522428	1.302		intron variant(UMOD)
antibody	rs13333226	16	20365654	2	rs9646256	3	0.126586	0.649015	1.83		intron variant(UMOD)
antibody	rs13334589	16	20366459	2	rs9646256	4	0.103369	0.752383	0.984		intron variant(UMOD)
antibody	rs13335818	16	20359831	2	rs9646256	5	0.0666961	0.819079	15.87		synonymous variant(UMOD)
antibody	rs12922822	16	20367645	2	rs9646256	6	0.056432	0.875511	7.75
antibody	rs12917707	16	20367690	2	rs9646256	7	0.054075	0.929586	12.92
antibody	rs28362063	16	20365012	2	rs9646256	8	0.0498981	0.979484	3.184		intron variant(UMOD)
antibody	rs61543910	17	47211444	3	rs61543910	1	0.449044	0.449044	2.325		intron variant(B4GALNT2)
antibody	rs34312354	17	47525714	3	rs61543910	2	0.0120445	0.461088	3.238		intron variant(RP11-81K2.1)
antibody	rs72835417	17	47241642	3	rs72835417	1	0.928532	0.928532	11.24		intron variant (splice region)(B4GALNT2)
antibody	rs112075909	17	47316758	3	rs72835417	2	0.0423075	0.970839	2.077
antibody	rs2233359	17	47286962	3	rs72835417	3	0.0291607	1	13.82		intron variant(GNGT2)
antibody	rs73338360	17	47271207	3	rs73338360	1	0.0420599	0.0420599	2.922
antibody	rs9900926	17	47252411	3	rs73338360	2	0.0420113	0.0840712	2.651		3 prime UTR variant(B4GALNT2)
antibody	rs9893358	17	47259363	3	rs73338360	3	0.0408381	0.124909	3.413
antibody	rs67387297	17	47269031	3	rs73338360	4	0.0400422	0.164952	6.833
antibody	rs8069508	17	47262654	3	rs73338360	5	0.0385831	0.203535	1.746
antibody	rs59809949	17	47245929	3	rs73338360	6	0.0352072	0.238742	2.032		intron variant(B4GALNT2)
antibody	rs7224888	17	47246163	3	rs73338360	7	0.0320174	0.270759	17.5	missense variant(B4GALNT2)(R/C)
antibody	rs1829845	17	47248391	3	rs73338360	8	0.0316266	0.302386	1.901		3 prime UTR variant(B4GALNT2)
antibody	rs60970463	17	47254307	3	rs73338360	9	0.0316266	0.334012	1.996
antibody	rs7221333	17	47254911	3	rs73338360	10	0.0316266	0.365639	9.149
antibody	rs61568872	17	47261346	3	rs73338360	11	0.0298977	0.395537
antibody	rs72835426	17	47257916	3	rs73338360	12	0.0298865	0.425423	1.312
antibody	rs16946907	17	47245887	3	rs73338360	13	0.0286776	0.454101	3.261		intron variant(B4GALNT2)
antibody	rs66923672	17	47271834	3	rs73338360	14	0.027098	0.481199	4.402
antibody	rs72835438	17	47272073	3	rs73338360	15	0.026609	0.507808	13.98
antibody	rs72835418	17	47245290	3	rs73338360	16	0.0263004	0.534108	4.035		intron variant(B4GALNT2)
antibody	rs66471313	17	47271681	3	rs73338360	17	0.0256185	0.559727	10.65
antibody	rs1829844	17	47248411	3	rs73338360	18	0.0245249	0.584252	1.47		3 prime UTR variant(B4GALNT2)
antibody	rs113050626	17	47249600	3	rs73338360	19	0.0245249	0.608777	0.217		3 prime UTR variant(B4GALNT2)
antibody	rs111365805	17	47249652	3	rs73338360	20	0.0245249	0.633301	2.395		3 prime UTR variant(B4GALNT2)
antibody	rs111552466	17	47253685	3	rs73338360	21	0.0245249	0.657826	0.291		3 prime UTR variant(B4GALNT2)
antibody	rs66610593	17	47270959	3	rs73338360	22	0.0224519	0.680278	6.703
antibody	rs1533922	17	47247680	3	rs73338360	23	0.0214791	0.701757	2.823		3 prime UTR variant(B4GALNT2)
antibody	rs28689968	17	47247257	3	rs73338360	24	0.0190898	0.720847	7.142		3 prime UTR variant(B4GALNT2)
antibody	rs79444144	17	47269860	3	rs73338360	25	0.0184099	0.739257	11.26
antibody	rs8076471	17	47260311	3	rs73338360	26	0.0163206	0.755578	3.357
antibody	rs72835429	17	47260979	3	rs73338360	27	0.0163206	0.771898	1.163
antibody	rs72835430	17	47261505	3	rs73338360	28	0.0163192	0.788217	0.471
antibody	rs16946912	17	47246979	3	rs73338360	29	0.0158778	0.804095	6.848		synonymous variant(B4GALNT2)
antibody	rs16946920	17	47247393	3	rs73338360	30	0.0158778	0.819973	0.868		3 prime UTR variant(B4GALNT2)
antibody	rs1533920	17	47247795	3	rs73338360	31	0.0158778	0.835851	0.096		3 prime UTR variant(B4GALNT2)
antibody	rs2204211	17	47273967	3	rs73338360	32	0.0152349	0.851086	6.452
antibody	rs113070956	17	47249763	3	rs73338360	33	0.0138095	0.864895	2.52		3 prime UTR variant(B4GALNT2)
antibody	rs111346628	17	47248959	3	rs73338360	34	0.0134308	0.878326	3.36		3 prime UTR variant(B4GALNT2)
antibody	rs112497962	17	47253767	3	rs73338360	35	0.0134297	0.891756	4.171		3 prime UTR variant(B4GALNT2)
antibody	rs112674327	17	47256511	3	rs73338360	36	0.0130579	0.904813	1.233
aptamer	rs10922098	1	196664651	4	rs10922098	1	0.0428874	0.0428874	1.602		intron variant(CFH)
aptamer	rs10922097	1	196664482	4	rs10922098	2	0.0339018	0.0767891	1.361		intron variant(CFH)
aptamer	rs10922100	1	196665208	4	rs10922098	3	0.0339018	0.110691	1.011		intron variant(CFH)
aptamer	rs7539005	1	196667252	4	rs10922098	4	0.0319728	0.142664	8.248		intron variant(CFH)
aptamer	rs36137052	1	196667013	4	rs10922098	5	0.0319728	0.174636	2.618		intron variant(CFH)
aptamer	rs28853072	1	196667088	4	rs10922098	6	0.0319728	0.206609	0.814		intron variant(CFH)
aptamer	rs12038674	1	196665651	4	rs10922098	7	0.0319728	0.238582	2.674		intron variant(CFH)
aptamer	rs2860102	1	196668319	4	rs10922098	8	0.0301559	0.268738	0.745		intron variant(CFH)
aptamer	rs10922102	1	196668287	4	rs10922098	9	0.0301559	0.298894	0.272		intron variant(CFH)
aptamer	rs1329422	1	196655280	4	rs10922098	10	0.0284445	0.327338	1.193		intron variant(CFH)
aptamer	rs10801556	1	196660464	4	rs10922098	11	0.0284445	0.355783	3.67		intron variant(CFH)
aptamer	rs10922094	1	196661505	4	rs10922098	12	0.0284445	0.384227	0.74		intron variant(CFH)
aptamer	rs10801557	1	196669581	4	rs10922098	13	0.0284445	0.412672	0.223		intron variant(CFH)
aptamer	rs2300430	1	196655713	4	rs10922098	14	0.0284445	0.441116	6.125		intron variant(CFH)
aptamer	rs7546015	1	196664082	4	rs10922098	15	0.0284445	0.469561	0.719		intron variant(CFH)
aptamer	rs10801553	1	196655743	4	rs10922098	16	0.0268323	0.496393	1.741		intron variant(CFH)
aptamer	rs12029785	1	196658905	4	rs10922098	17	0.0268323	0.523225	3.171		intron variant(CFH)
aptamer	rs1061170	1	196659237	4	rs10922098	18	0.0268323	0.550057	0.001	missense variant(CFH)(H/Y)	non coding exon variant(CFH)
aptamer	rs3645	1	196663016	4	rs10922098	19	0.0268323	0.57689	5.103		intron variant(CFH)
aptamer	rs12033127	1	196664255	4	rs10922098	20	0.0268323	0.603722	2.21		intron variant(CFH)
aptamer	rs1329424	1	196646176	4	rs10922098	21	0.0253134	0.629035	4.64		non coding exon variant(CFH);intron variant(CFH)
aptamer	rs10801554	1	196657655	4	rs10922098	22	0.0253134	0.654349	4		intron variant(CFH)
aptamer	rs1061147	1	196654324	4	rs10922098	23	0.0225341	0.676883	0.004		non coding exon variant(CFH);synonymous variant(CFH)
aptamer	rs1329421	1	196656205	4	rs10922098	24	0.0212635	0.698147	1.06		intron variant(CFH)
aptamer	rs10922092	1	196657414	4	rs10922098	25	0.0212635	0.71941	2.98		intron variant(CFH)
aptamer	rs7529589	1	196658279	4	rs10922098	26	0.0212635	0.740674	2.426		intron variant(CFH)
aptamer	rs12045503	1	196672473	4	rs10922098	27	0.0168716	0.757545	2.687		intron variant(CFH)
aptamer	rs10801555	1	196660261	4	rs10922098	28	0.0168716	0.774417	2.377		intron variant(CFH)
aptamer	rs12038333	1	196672454	4	rs10922098	29	0.0168716	0.791288	3.053		intron variant(CFH)
aptamer	rs10922103	1	196671118	4	rs10922098	30	0.0159265	0.807215	0.562		intron variant(CFH)
aptamer	rs10754199	1	196670839	4	rs10922098	31	0.0159265	0.823141	3.494		intron variant(CFH)
aptamer	rs28664709	1	196671217	4	rs10922098	32	0.0159265	0.839068	2.115		intron variant(CFH)
aptamer	rs4658046	1	196670757	4	rs10922098	33	0.0150355	0.854103	0.96		intron variant(CFH)
aptamer	rs528298	1	196660995	4	rs10922098	34	0.0134035	0.867507	1.283		intron variant(CFH)
aptamer	rs529899	1	196667428	4	rs10922098	35	0.0126566	0.880163	0.826		intron variant(CFH)
aptamer	rs579745	1	196664576	4	rs10922098	36	0.0126566	0.89282
aptamer	rs488380	1	196664505	4	rs10922098	37	0.0126566	0.905477	1.596		intron variant(CFH)
aptamer	rs485632	1	196664793	4	rs10922098	38	0.0126566	0.918133	1.665		intron variant(CFH)
aptamer	rs10922099	1	196665041	4	rs10922098	39	0.0119523	0.930086	1.323		intron variant(CFH)
aptamer	rs572515	1	196646261	4	rs10922098	40	0.0119523	0.942038	0.715		non coding exon variant(CFH);intron variant(CFH)
aptamer	rs514943	1	196663913	4	rs10922098	41	0.0119523	0.95399	1.925		intron variant(CFH)
aptamer	rs482934	1	196658497	4	rs10922098	42	0.0112881	0.965278	0.98		intron variant(CFH)
aptamer	rs570618	1	196657064	4	rs10922098	43	0.0106616	0.97594	4.536		intron variant(CFH)
aptamer	rs7601756	2	134893447	5	rs7601756	1	0.394265	0.394265	0.483		intron variant(MGAT5)
aptamer	rs12617740	2	134898547	5	rs7601756	2	0.265707	0.659972	3.837		intron variant(MGAT5)
aptamer	rs58872203	2	134899432	5	rs7601756	3	0.145546	0.805519	2.166		intron variant(MGAT5)
aptamer	rs10200576	2	134891373	5	rs7601756	4	0.0559666	0.861485	3.555		intron variant(MGAT5)
aptamer	rs4600717	2	134889971	5	rs7601756	5	0.0268458	0.888331	2.995		intron variant(MGAT5)
aptamer	rs79326959	3	98776768	6	rs11914312	1	0.048562	0.048562	3.376
aptamer	rs9815115	3	98761202	6	rs11914312	2	0.0277714	0.0763333	15.84
aptamer	rs9851650	3	98746055	6	rs11914312	3	0.0251182	0.101452	0.456
aptamer	rs28890260	3	98753434	6	rs11914312	4	0.0231301	0.124582	0.231
aptamer	rs148608534	3	98754580	6	rs11914312	5	0.0231301	0.147712	0.841
aptamer	rs111706687	3	98663750	6	rs11914312	6	0.021622	0.169334	0.599		intron variant(CTD-2021J15.1)
aptamer	rs72938540	3	98668378	6	rs11914312	7	0.0212898	0.190624	2.014		intron variant(CTD-2021J15.1)
aptamer	rs113810146	3	98739257	6	rs11914312	8	0.0210672	0.211691	5.956
aptamer	rs9872301	3	98723296	6	rs11914312	9	0.0203015	0.231992	12.03		intron variant(CTD-2021J15.1)
aptamer	rs9842555	3	98751591	6	rs11914312	10	0.0202993	0.252291	4.278
aptamer	rs9819279	3	98671774	6	rs11914312	11	0.0196334	0.271925	7.242		intron variant(CTD-2021J15.1)
aptamer	rs9289696	3	98676521	6	rs11914312	12	0.0192417	0.291167	3.049		intron variant(CTD-2021J15.1)
aptamer	rs9859042	3	98677386	6	rs11914312	13	0.0192417	0.310408	2.768		intron variant(CTD-2021J15.1)
aptamer	rs9842226	3	98677608	6	rs11914312	14	0.0192417	0.32965	2.081		intron variant(CTD-2021J15.1)
aptamer	rs9850469	3	98677912	6	rs11914312	15	0.0192417	0.348892	3.933		intron variant(CTD-2021J15.1)
aptamer	rs9864010	3	98678173	6	rs11914312	16	0.0192417	0.368133	5.168		intron variant(CTD-2021J15.1)
aptamer	rs9852889	3	98675914	6	rs11914312	17	0.018943	0.387076	1.758		intron variant(CTD-2021J15.1)
aptamer	rs75372475	3	98667223	6	rs11914312	18	0.017842	0.404918	6.111		intron variant(CTD-2021J15.1)
aptamer	rs28883308	3	98723579	6	rs11914312	19	0.0175903	0.422509	7.578		intron variant(CTD-2021J15.1)
aptamer	rs79795371	3	98662972	6	rs11914312	20	0.0175689	0.440077	1.088		intron variant(CTD-2021J15.1)
aptamer	rs13327449	3	98724440	6	rs11914312	21	0.0173058	0.457383	13.26		intron variant(CTD-2021J15.1)
aptamer	rs13327485	3	98724469	6	rs11914312	22	0.0166859	0.474069	11.75		intron variant(CTD-2021J15.1)
aptamer	rs72932700	3	98501845	6	rs11914312	23	0.0135517	0.487621	9.292		intron variant(ST3GAL6);non coding exon variant(PDLIM1P4)
aptamer	rs9872073	3	98725432	6	rs11914312	24	0.01273	0.500351	1.059		intron variant(CTD-2021J15.1)
aptamer	rs79590991	3	98539569	6	rs11914312	25	0.0120369	0.512388	1.187		intron variant(DCBLD2);intron variant(ST3GAL6)
aptamer	rs112115496	3	98503792	6	rs11914312	26	0.0117133	0.524101	13.84	missense variant(ST3GAL6)(M/I);missense variant(ST3GAL6)(C/Y)	intron variant(ST3GAL6);non coding exon variant(ST3GAL6);3 prime UTR variant(ST3GAL6)
aptamer	rs9839559	3	98519867	6	rs11914312	27	0.0113898	0.535491	6.54		intron variant(DCBLD2);intron variant(ST3GAL6)
aptamer	rs13320890	3	98569699	6	rs11914312	28	0.0111839	0.546675	2.087		intron variant(DCBLD2)
aptamer	rs9848583	3	98571998	6	rs11914312	29	0.0110225	0.557697	2.918		intron variant(DCBLD2)
aptamer	rs72932691	3	98499851	6	rs11914312	30	0.0109116	0.568609	0.355		intron variant(ST3GAL6)
aptamer	rs10084679	3	98534212	6	rs11914312	31	0.0107426	0.579351	2.237		intron variant(DCBLD2);non coding exon variant(DCBLD2);intron variant(ST3GAL6)
aptamer	rs9812438	3	98535614	6	rs11914312	32	0.010584	0.589936	3.481		intron variant(DCBLD2);intron variant(ST3GAL6)
aptamer	rs28489284	3	98512540	6	rs11914312	33	0.0105248	0.60046	22	missense variant(ST3GAL6)(T/A)	non coding exon variant(ST3GAL6);3 prime UTR variant(ST3GAL6)
aptamer	rs9833945	3	98563941	6	rs11914312	34	0.0105177	0.610978	5.55		intron variant(DCBLD2)
aptamer	rs28417568	3	98526864	6	rs11914312	35	0.0102777	0.621256	4.582		intron variant(DCBLD2);non coding exon variant(DCBLD2);intron variant(ST3GAL6)
aptamer	rs72934641	3	98520339	6	rs11914312	36	0.0101283	0.631384	3.382		non coding exon variant(DCBLD2);intron variant(DCBLD2);non coding exon variant(ST3GAL6);intron variant(ST3GAL6)
aptamer	rs3796133	3	98517843	6	rs11914312	37	0.0100747	0.641459	5.103		3 prime UTR variant(DCBLD2);intron variant(ST3GAL6)
aptamer	rs2690233	3	98776404	6	rs2690233	1	0.303433	0.303433	4.712
aptamer	rs2091025	3	98782449	6	rs2690233	2	0.134544	0.437977	1.037
aptamer	rs2341683	3	98788651	6	rs2690233	3	0.0565691	0.494546	0.963
aptamer	rs1038271	3	98786243	6	rs2690233	4	0.0548447	0.549391	6.77
aptamer	rs2623450	3	98783012	6	rs2690233	5	0.0483901	0.597781	1.243
aptamer	rs1038272	3	98786529	6	rs2690233	6	0.0482386	0.64602	0.214
aptamer	rs62276768	3	98787714	6	rs2690233	7	0.0465036	0.692523	3.326
aptamer	rs2062059	3	98697389	6	rs2690233	8	0.0458662	0.73839	10.68		intron variant(CTD-2021J15.1)
aptamer	rs9821965	3	98698414	6	rs2690233	9	0.0458662	0.784256	1.866		intron variant(CTD-2021J15.1)
aptamer	rs1038273	3	98786601	6	rs2690233	10	0.0452347	0.82949	0.777
aptamer	rs1383910	3	98699551	6	rs2690233	11	0.0429198	0.87241	6.367		intron variant(CTD-2021J15.1)
aptamer	rs2470750	3	98690592	6	rs2690233	12	0.0401414	0.912552	3.051		intron variant(CTD-2021J15.1)
aptamer	rs2470854	3	98704236	6	rs2690233	13	0.0351258	0.947678	8.767		intron variant(CTD-2021J15.1)
aptamer	rs6768480	3	98788914	6	rs2690233	14	0.0260087	0.973686	2.621
aptamer	rs1404099	3	98790745	6	rs2690233	15	0.0141494	0.987836	1.325
aptamer	rs2140573	3	98790220	6	rs2690233	16	0.0109303	0.998766	0.188
aptamer	rs34211178	3	98383562	6	rs34211178	1	0.725088	0.725088	2.01
aptamer	rs10935473	3	98416900	6	rs34211178	2	0.261003	0.986092	0.544
aptamer	rs76866228	3	98469550	6	rs76866228	1	0.10482	0.10482	4.084		intron variant(ST3GAL6)
aptamer	rs12107272	3	98698202	6	rs76866228	2	0.0258868	0.130707	2.076		intron variant(CTD-2021J15.1)
aptamer	rs12108018	3	98650393	6	rs76866228	3	0.0251731	0.15588	0.751		intron variant(CTD-2021J15.1)
aptamer	rs71313511	3	98696872	6	rs76866228	4	0.0248913	0.180771	3.293		intron variant(CTD-2021J15.1)
aptamer	rs13081992	3	98703507	6	rs76866228	5	0.0242075	0.204979	4.224		intron variant(CTD-2021J15.1)
aptamer	rs35499232	3	98691365	6	rs76866228	6	0.0232622	0.228241	7.567		intron variant(CTD-2021J15.1)
aptamer	rs76385665	3	98693338	6	rs76866228	7	0.023036	0.251277	3.099		intron variant(CTD-2021J15.1)
aptamer	rs77130503	3	98701031	6	rs76866228	8	0.0223948	0.273672	5.441		intron variant(LINC00973);intron variant(CTD-2021J15.1)
aptamer	rs35526367	3	98675888	6	rs76866228	9	0.0214988	0.295171	3.663		intron variant(CTD-2021J15.1)
aptamer	rs34284740	3	98703866	6	rs76866228	10	0.020717	0.315888	5.727		intron variant(CTD-2021J15.1)
aptamer	rs35234681	3	98708910	6	rs76866228	11	0.0179366	0.333824	4.79		intron variant(CTD-2021J15.1)
aptamer	rs56246599	3	98689061	6	rs76866228	12	0.0176608	0.351485	3.297		intron variant(CTD-2021J15.1)
aptamer	rs13068317	3	98683772	6	rs76866228	13	0.0171735	0.368659	2.814		intron variant(CTD-2021J15.1)
aptamer	rs13100937	3	98684755	6	rs76866228	14	0.0157174	0.384376	10.87		intron variant(CTD-2021J15.1)
aptamer	rs78008905	3	98687913	6	rs76866228	15	0.0157174	0.400093	1.985		intron variant(CTD-2021J15.1)
aptamer	rs34008360	3	98637143	6	rs76866228	16	0.0142344	0.414328
aptamer	rs71313509	3	98683285	6	rs76866228	17	0.0139956	0.428323	5.244		intron variant(CTD-2021J15.1)
aptamer	rs34470469	3	98499528	6	rs76866228	18	0.0138993	0.442223	4.282		intron variant(ST3GAL6)
aptamer	rs13091236	3	98500511	6	rs76866228	19	0.0138993	0.456122	3.988		intron variant(ST3GAL6)
aptamer	rs75797963	3	98518339	6	rs76866228	20	0.0137864	0.469908	18.58		synonymous variant(DCBLD2);intron variant(ST3GAL6)
aptamer	rs13084692	3	98609449	6	rs76866228	21	0.013654	0.483562	9.167		intron variant(DCBLD2)
aptamer	rs34688367	3	98643757	6	rs76866228	22	0.0134401	0.497002	2.125		intron variant(CTD-2021J15.1)
aptamer	rs55644421	3	98656494	6	rs76866228	23	0.0129148	0.509917	6.476		intron variant(CTD-2021J15.1)
aptamer	rs71313508	3	98681431	6	rs76866228	24	0.0129092	0.522826	2.431		intron variant(CTD-2021J15.1)
aptamer	rs13097876	3	98681809	6	rs76866228	25	0.0129092	0.535736	5.117		intron variant(CTD-2021J15.1)
aptamer	rs34826460	3	98682234	6	rs76866228	26	0.0129092	0.548645	2.416		intron variant(CTD-2021J15.1)
aptamer	rs35312318	3	98682665	6	rs76866228	27	0.0129092	0.561554	3.009		intron variant(CTD-2021J15.1)
aptamer	rs13093128	3	98532779	6	rs76866228	28	0.0122658	0.57382	1.716		intron variant(DCBLD2);non coding exon variant(DCBLD2);intron variant(ST3GAL6)
aptamer	rs11552978	3	98517568	6	rs76866228	29	0.0117924	0.585612	6.066		3 prime UTR variant(DCBLD2);intron variant(ST3GAL6)
aptamer	rs35006699	3	98652616	6	rs76866228	30	0.0116809	0.597293	3.31		intron variant(CTD-2021J15.1)
aptamer	rs35219252	3	98615729	6	rs76866228	31	0.011242	0.608535	2.246		intron variant(DCBLD2)
aptamer	rs35103318	3	98672531	6	rs76866228	32	0.0110644	0.6196	2.227		intron variant(CTD-2021J15.1)
aptamer	rs35025156	3	98672575	6	rs76866228	33	0.0110644	0.630664	3.367		intron variant(CTD-2021J15.1)
aptamer	rs13096085	3	98677333	6	rs76866228	34	0.0110644	0.641728	0.731		intron variant(CTD-2021J15.1)
aptamer	rs77159357	3	98644159	6	rs76866228	35	0.0107413	0.65247	2.42		intron variant(CTD-2021J15.1)
aptamer	rs34428696	3	98629288	6	rs76866228	36	0.0106669	0.663136	0.382		intron variant(CTD-2021J15.1)
aptamer	rs35764973	3	98680910	6	rs76866228	37	0.0106482	0.673785	0.668		intron variant(CTD-2021J15.1)
aptamer	rs35098355	3	98618598	6	rs76866228	38	0.0105918	0.684376	0.93		intron variant(DCBLD2)
aptamer	rs13091170	3	98620300	6	rs76866228	39	0.0105918	0.694968	11.84		5 prime UTR variant(DCBLD2)
aptamer	rs71311397	3	98539907	6	rs76866228	40	0.0104632	0.705431	7.252		intron variant(DCBLD2);non coding exon variant(ST3GAL6)
aptamer	rs34279227	3	98633285	6	rs76866228	41	0.0101532	0.715585	1.887		intron variant(CTD-2021J15.1)
aptamer	rs35539438	3	98608660	6	rs76866228	42	0.0100997	0.725684	0.574		intron variant(DCBLD2)
aptamer	rs533449611	6	32295419	7	rs533449611	1	0.1667	0.1667	0.568		intron variant(C6orf10);intron variant(XXbac-BPG154L12.5)
aptamer	rs3117139	6	32364667	7	rs533449611	2	0.114618	0.281318	0.812		intron variant(BTNL2)
aptamer	rs9260	6	32610461	7	rs533449611	3	0.101806	0.383124
aptamer	rs9268118	6	32249987	7	rs533449611	4	0.101019	0.484143	0.298		intron variant(XXbac-BPG154L12.5)
aptamer	rs9268199	6	32278635	7	rs533449611	5	0.0621314	0.546274	5.231		intron variant(C6orf10);intron variant(XXbac-BPG154L12.5)
aptamer	rs4959030	6	32591751	7	rs533449611	6	0.0390627	0.585337	10.24
aptamer	rs3104373	6	32600375	7	rs533449611	7	0.0310685	0.616405	0.996		intron variant(HLA-DQA1)
aptamer	rs9271147	6	32577385	7	rs533449611	8	0.0297851	0.64619	2.35
aptamer	rs7451330	6	32295965	7	rs533449611	9	0.0212771	0.667467	2.798		intron variant(C6orf10);intron variant(XXbac-BPG154L12.5)
aptamer	rs3117117	6	32321272	7	rs533449611	10	0.0193337	0.686801	4.029		intron variant(C6orf10)
aptamer	rs3117115	6	32324055	7	rs533449611	11	0.0193287	0.70613	1.982		intron variant(C6orf10)
aptamer	rs9268321	6	32329598	7	rs533449611	12	0.0175787	0.723708	2.597		intron variant(C6orf10)
aptamer	rs9268138	6	32255454	7	rs533449611	13	0.0145459	0.738254	8.307		intron variant(XXbac-BPG154L12.5)
aptamer	rs6457535	6	32262406	7	rs533449611	14	0.0145459	0.7528	3.175		intron variant(C6orf10);intron variant(XXbac-BPG154L12.5)
aptamer	rs9268104	6	32246919	7	rs533449611	15	0.0138746	0.766675	3.203		intron variant(XXbac-BPG154L12.5)
aptamer	rs9268106	6	32247115	7	rs533449611	16	0.0138746	0.78055	4.816		intron variant(XXbac-BPG154L12.5)
aptamer	rs9268851	6	32429582	7	rs533449611	17	0.0120768	0.792626	5.087		intron variant(HLA-DRB9)
aptamer	rs9268925	6	32432969	7	rs533449611	18	0.0115333	0.80416	2.272		intron variant(HLA-DRB9)
aptamer	rs3135350	6	32392981	7	rs533449611	19	0.0115333	0.815693	4.888
aptamer	rs6476398	9	33119241	8	rs6476398	1	0.0353681	0.0353681	2.384		intron variant(B4GALT1)
aptamer	rs10813948	9	33121570	8	rs6476398	2	0.0332404	0.0686085	1.061		intron variant(B4GALT1)
aptamer	rs7036812	9	33143822	8	rs6476398	3	0.0293677	0.0979762	6.061		intron variant(B4GALT1)
aptamer	rs10738906	9	33135634	8	rs6476398	4	0.0293677	0.127344	2.538		intron variant(B4GALT1)
aptamer	rs10121987	9	33119818	8	rs6476398	5	0.0293677	0.156712	3.352		intron variant(B4GALT1)
aptamer	rs7864705	9	33140352	8	rs6476398	6	0.0276069	0.184318	3.254		intron variant(B4GALT1)
aptamer	rs56687083	9	33132134	8	rs6476398	7	0.0276069	0.211925	0.73		intron variant(B4GALT1)
aptamer	rs7865745	9	33140976	8	rs6476398	8	0.0276069	0.239532	3.912		intron variant(B4GALT1)
aptamer	rs913214	9	33135085	8	rs6476398	9	0.0276069	0.267139	0.748		intron variant(B4GALT1)
aptamer	rs10124479	9	33136233	8	rs6476398	10	0.0276069	0.294746	7.413		intron variant(B4GALT1)
aptamer	rs10738905	9	33123627	8	rs6476398	11	0.0259535	0.320699	1.214		intron variant(B4GALT1)
aptamer	rs73484568	9	33132492	8	rs6476398	12	0.0259535	0.346653	3.544		intron variant(B4GALT1)
aptamer	rs12554995	9	33132044	8	rs6476398	13	0.0259535	0.372606	5.63		intron variant(B4GALT1)
aptamer	rs10813954	9	33137596	8	rs6476398	14	0.0259535	0.39856	1.322		intron variant(B4GALT1)
aptamer	rs10113903	9	33122645	8	rs6476398	15	0.0259535	0.424513	1.757		intron variant(B4GALT1)
aptamer	rs10971419	9	33124161	8	rs6476398	16	0.0259535	0.450467	0.496		intron variant(B4GALT1)
aptamer	rs10758192	9	33131651	8	rs6476398	17	0.0244008	0.474868	6.515		intron variant(B4GALT1)
aptamer	rs7850878	9	33126570	8	rs6476398	18	0.0244008	0.499269	5.251		intron variant(B4GALT1)
aptamer	rs6476400	9	33123106	8	rs6476398	19	0.0244008	0.523669	3.946		intron variant(B4GALT1)
aptamer	rs3780495	9	33125942	8	rs6476398	20	0.0244008	0.54807	6.099		intron variant(B4GALT1)
aptamer	rs3824458	9	33144809	8	rs6476398	21	0.0229427	0.571013	5.376		intron variant(B4GALT1)
aptamer	rs10813949	9	33123464	8	rs6476398	22	0.0229427	0.593956	6.634		intron variant(B4GALT1)
aptamer	rs3780489	9	33129844	8	rs6476398	23	0.0229427	0.616898	2.566		intron variant(B4GALT1)
aptamer	rs10971420	9	33125000	8	rs6476398	24	0.0229427	0.639841	2.983		intron variant(B4GALT1)
aptamer	rs10813950	9	33127640	8	rs6476398	25	0.0229427	0.662784	4.661		intron variant(B4GALT1)
aptamer	rs10116966	9	33122370	8	rs6476398	26	0.0229427	0.685726	5.055		intron variant(B4GALT1)
aptamer	rs3780490	9	33129839	8	rs6476398	27	0.0229427	0.708669	2.671		intron variant(B4GALT1)
aptamer	rs7873077	9	33142258	8	rs6476398	28	0.0215732	0.730242	4.959		intron variant(B4GALT1)
aptamer	rs10813955	9	33141791	8	rs6476398	29	0.0215732	0.751816	5.415		intron variant(B4GALT1)
aptamer	rs7873182	9	33142170	8	rs6476398	30	0.0215732	0.773389	3.245		intron variant(B4GALT1)
aptamer	rs2209948	9	33138247	8	rs6476398	31	0.0215732	0.794962	12.98		intron variant(B4GALT1)
aptamer	rs3780488	9	33133812	8	rs6476398	32	0.0215732	0.816535	2.013		intron variant(B4GALT1)
aptamer	rs7873903	9	33142728	8	rs6476398	33	0.0215732	0.838108	6.785		intron variant(B4GALT1)
aptamer	rs10971424	9	33138775	8	rs6476398	34	0.0202869	0.858395	8.816		intron variant(B4GALT1)
aptamer	rs10758189	9	33125804	8	rs6476398	35	0.0202869	0.878682	7.258		intron variant(B4GALT1)
aptamer	rs7868781	9	33141320	8	rs6476398	36	0.0190787	0.897761	5.126		intron variant(B4GALT1)
aptamer	rs7849148	9	33138352	8	rs6476398	37	0.0179436	0.915705	0.975		intron variant(B4GALT1)
aptamer	rs3780487	9	33139237	8	rs6476398	38	0.0168773	0.932582	6.187		intron variant(B4GALT1)
aptamer	rs10117038	9	33122626	8	rs6476398	39	0.0117834	0.944365	8.153		intron variant(B4GALT1)
aptamer	rs532436	9	136149830	9	rs532436	1	0.432012	0.432012	4.803		intron variant(ABO)
aptamer	rs2519093	9	136141870	9	rs532436	2	0.23206	0.664073	8.406		intron variant(ABO)
aptamer	rs507666	9	136149399	9	rs532436	3	0.175319	0.839391
aptamer	rs635634	9	136155000	9	rs532436	4	0.160101	0.999493	3.961
aptamer	rs9411249	9	139992907	10	rs9411249	1	0.15068	0.15068	1.884		intron variant(MAN1B1)
aptamer	rs7853589	9	140003844	10	rs9411249	2	0.129901	0.280581	1.389
aptamer	rs9411308	9	140000115	10	rs9411249	3	0.112307	0.392888	5.329		intron variant(MAN1B1);non coding exon variant(MAN1B1)
aptamer	rs13631	9	140006202	10	rs9411249	4	0.0865359	0.479424	16.24	missense variant(DPP7)(S/L)	non coding exon variant(DPP7);synonymous variant(DPP7);3 prime UTR variant(DPP7)
aptamer	rs4880208	9	140011036	10	rs9411249	5	0.0825103	0.561934	2.787
aptamer	rs7047669	9	139993536	10	rs9411249	6	0.0623989	0.624333	10.09		intron variant(MAN1B1)
aptamer	rs1962024	9	139975755	10	rs9411249	7	0.0603758	0.684709	1.389		intron variant(UAP1L1)
aptamer	rs7467117	9	139963935	10	rs9411249	8	0.0590852	0.743794	8.369		intron variant(SAPCD2)
aptamer	rs9411307	9	139994947	10	rs9411249	9	0.056252	0.800046	0.363		intron variant(MAN1B1)
aptamer	rs7857270	9	139969190	10	rs9411249	10	0.0468899	0.846936	1.318
aptamer	rs7026787	9	139998732	10	rs9411249	11	0.0391844	0.886121	0.545		intron variant(MAN1B1);non coding exon variant(MAN1B1)
aptamer	rs7037849	9	139973820	10	rs9411249	12	0.0339833	0.920104	9.394	missense variant(UAP1L1)(V/A)	non coding exon variant(UAP1L1)
aptamer	rs3750518	9	139982868	10	rs9411249	13	0.0311426	0.951246	2.967		intron variant(MAN1B1);non coding exon variant(MAN1B1)
aptamer	rs4567	9	140003427	10	rs9411249	14	0.0278616	0.979108	1.346	missense variant(MAN1B1)(M/V)	non coding exon variant(MAN1B1);3 prime UTR variant(MAN1B1)
aptamer	rs7856589	9	140003921	10	rs9411249	15	0.0146309	0.993739	2.213
aptamer	rs3967200	11	126232385	11	rs3967200	1	0.15769	0.15769	1.224		intron variant(ST3GAL4)
aptamer	rs7952602	11	126233669	11	rs3967200	2	0.120192	0.277882	3.041		intron variant(ST3GAL4)
aptamer	rs4055121	11	126232337	11	rs3967200	3	0.107848	0.38573	6.891		intron variant(ST3GAL4)
aptamer	rs78689694	11	126234820	11	rs3967200	4	0.0680631	0.453793	8.389		intron variant(ST3GAL4)
aptamer	rs11220459	11	126242546	11	rs3967200	5	0.0611259	0.514919	1.836		intron variant(ST3GAL4)
aptamer	rs11220464	11	126253877	11	rs3967200	6	0.0535031	0.568422	1.784		intron variant(ST3GAL4)
aptamer	rs2066985	11	126251286	11	rs3967200	7	0.050707	0.619129	12.05		intron variant(ST3GAL4)
aptamer	rs11220462	11	126243952	11	rs3967200	8	0.0492271	0.668356	3.035		intron variant(ST3GAL4)
aptamer	rs73021419	11	126250647	11	rs3967200	9	0.0455503	0.713907	2.442		intron variant(ST3GAL4)
aptamer	rs10893499	11	126241979	11	rs3967200	10	0.0441863	0.758093	2.082		intron variant(ST3GAL4)
aptamer	rs9704688	11	126242372	11	rs3967200	11	0.0441863	0.802279	0.969		intron variant(ST3GAL4)
aptamer	rs7121123	11	126243709	11	rs3967200	12	0.0356155	0.837895	12.62		intron variant(ST3GAL4)
aptamer	rs4055111	11	126242147	11	rs3967200	13	0.0337493	0.871644	9.662		intron variant(ST3GAL4)
aptamer	rs11220463	11	126248211	11	rs3967200	14	0.0313296	0.902974	10.61		intron variant(ST3GAL4)
aptamer	rs10893501	11	126251033	11	rs3967200	15	0.0258006	0.928774	11.2		intron variant(ST3GAL4)
aptamer	rs10893500	11	126250774	11	rs3967200	16	0.0208258	0.9496	8.144		intron variant(ST3GAL4)
aptamer	rs10893498	11	126241696	11	rs3967200	17	0.0177416	0.967342	3.981		intron variant(ST3GAL4)
aptamer	rs7940893	11	126246076	11	rs3967200	18	0.0128882	0.98023	0.843		intron variant(ST3GAL4)
aptamer	rs74612335	11	126238633	11	rs3967200	19	0.0120625	0.992292	0.125		intron variant(ST3GAL4)
aptamer	rs146261845	17	7012254	12	rs146261845	1	0.347458	0.347458	1.909		intron variant(ASGR2)
aptamer	rs150983647	17	7001297	12	rs146261845	2	0.158213	0.505672	1.223
aptamer	rs188743906	17	6991012	12	rs146261845	3	0.140624	0.646296	5.94
aptamer	rs535064984	17	7020297	12	rs146261845	4	0.115736	0.762032	0.445
aptamer	rs186021206	17	7069412	12	rs146261845	5	0.113665	0.875697	1.448
aptamer	rs544187825	17	7003929	12	rs146261845	6	0.0630022	0.938699	2.559
aptamer	rs545779157	17	6989296	12	rs146261845	7	0.0600601	0.998759	0.917
aptamer	rs72837682	17	7063650	12	rs72837682	1	0.38398	0.38398	3.321
aptamer	rs55714927	17	7080316	12	rs72837682	2	0.276037	0.660017	12.55		synonymous variant(ASGR1);5 prime UTR variant(ASGR1);non coding exon variant(ASGR1)
aptamer	rs56244095	17	7063899	12	rs72837682	3	0.0633116	0.723329	1.211
aptamer	rs56115403	17	7063898	12	rs72837682	4	0.0599952	0.783324	1.666
aptamer	rs12945299	17	7080069	12	rs72837682	5	0.0497662	0.83309
aptamer	rs7406661	17	7063667	12	rs72837682	6	0.0489897	0.88208	2.766
aptamer	rs111072793	17	7079593	12	rs72837682	7	0.048271	0.930351	2.014		intron variant(ASGR1)
aptamer	rs56093546	17	7063815	12	rs72837682	8	0.031198	0.961549	0.669
aptamer	rs28733475	17	7074061	12	rs72837682	9	0.0103374	0.971886	6.318
aptamer	rs2075803	19	51628529	13	rs2075803	1	0.717684	0.717684	4.049	missense variant(SIGLEC9)(E/K)
aptamer	rs2673908	19	51627766	13	rs2075803	2	0.282316	1	1.234
Some SNPs have both exonic and noncoding effects; this is due to effects on different transcripts of the same gene.
Abbreviations: PIP: posterior inclusion probability, CADD: Combined Annotation Dependent Depletion score

## Sheet: ST8
Supplementary Table 8: Results of colocalization analyses with biomarkers and PheCodes from UK Biobank and UMOD-related traits
SNP	Locus	Uromodulin assay (Trait 1)	Trait 2	No. variants	Posterior Probability for shared causal variant (H4)	Effect size ratio trait 2 / uromodulin	Min p-value trait 2
rs77924615	UMOD/PDILT	antibody	Cystatin_C	2782	1	0.0125858	1.1e-92
rs77924615	UMOD/PDILT	antibody	eGFR	2588	1	-0.0137217	8.53e-223
rs77924615	UMOD/PDILT	antibody	Creatinine	2782	1	0.0145658	2e-96
rs77924615	UMOD/PDILT	antibody	CKD	2694	1	0.289579	6.383e-69
rs77924615	UMOD/PDILT	antibody	Urea	2782	1	0.0629605	8.6e-33
rs77924615	UMOD/PDILT	antibody	PheCode_401.1: Essential hypertension	2783	1	0.0925566	1.6e-18
rs77924615	UMOD/PDILT	antibody	PheCode_401: Hypertension	2783	1	0.0926861	1.24e-18
rs77924615	UMOD/PDILT	antibody	DBP	2455	0.999995	0.40945	3.724e-45
rs77924615	UMOD/PDILT	antibody	SBP	2446	0.999982	0.528285	1.123e-25
rs77924615	UMOD/PDILT	antibody	PheCode_594: Urinary calculus	2783	0.999264	-0.185113	2.52e-10
rs77924615	UMOD/PDILT	antibody	Vitamin_D	2782	0.9992	0.459282	1.4e-07
rs532436	ABO	aptamer	PheCode_415: Pulmonary heart disease	4100	0.997771	-2.66324	5.08e-36
rs532436	ABO	aptamer	Cholesterol	4100	0.997263	-0.453983	2.4e-74
rs532436	ABO	aptamer	LDL_direct	4100	0.997172	-0.35758	1e-76
rs532436	ABO	aptamer	Apolipoprotein_B	4100	0.997132	-0.0694839	1.5e-40
rs532436	ABO	aptamer	HDL_cholesterol	4100	0.996906	-0.0637486	8e-17
rs532436	ABO	aptamer	PheCode_272: Disorders of lipoid metabolism	4100	0.996848	-0.57013	2.13e-13
rs532436	ABO	aptamer	PheCode_272.1: Hyperlipidemia	4100	0.996844	-0.562136	4.58e-13
rs532436	ABO	aptamer	Direct_bilirubin	4100	0.996771	0.150014	2.1e-20
rs532436	ABO	aptamer	Apolipoprotein_A	4100	0.996701	-0.0616325	3.1e-28
rs532436	ABO	aptamer	Urea	4100	0.996652	-0.204201	1.8e-12
rs532436	ABO	aptamer	Glucose	4100	0.996567	-0.192127	1.5e-11
rs532436	ABO	aptamer	PheCode_272.11: Hypercholesterolemia	4100	0.996428	-0.58288	3.91e-13
rs532436	ABO	aptamer	PheCode_459.9: Circulatory disease NEC	4100	0.996393	-1.35888	2.34e-35
rs532436	ABO	aptamer	PheCode_459: Other disorders of circulatory system	4100	0.996262	-1.34383	6.26e-35
rs532436	ABO	aptamer	Aspartate_aminotransferase	4100	0.996219	1.95606	1e-15
rs532436	ABO	aptamer	Total_bilirubin	4100	0.996039	0.625291	1.4e-17
rs532436	ABO	aptamer	DBP	3142	0.995847	2.07065	2.267e-37
rs532436	ABO	aptamer	Gamma_glutamyltransferase	4100	0.995554	-8.05904	4.1e-18
rs532436	ABO	aptamer	Vitamin_D	4100	0.9952	2.35631	2e-06
rs6464165	PRKAG2	antibody	DBP	2578	0.994134	2.19233	7.34e-29
rs3967200	ST3GAL4	aptamer	Cholesterol	3697	0.992185	-0.26259	5.9e-25
rs34211178	ST3GAL6	aptamer	Total_protein	3976	0.991848	0.123306	3.1e-09
rs6464165	PRKAG2	antibody	Urate	2915	0.991674	0.376083	2.1e-35
rs6464165	PRKAG2	antibody	SBP	2526	0.991481	3.87398	1.604e-29
rs6464165	PRKAG2	antibody	Calcium	2915	0.990682	0.0177221	1.1e-11
rs6464165	PRKAG2	antibody	eGFR	2692	0.990579	-0.0791399	1.57e-139
rs532436	ABO	aptamer	Triglycerides	4100	0.988359	0.148421	6.1e-12
rs77924615	UMOD/PDILT	antibody	PheCode_594.3: Calculus of ureter	2783	0.987087	-0.236893	1.78e-07
rs532436	ABO	aptamer	PheCode_773: Pain in limb	4100	0.98685	-0.802184	1.65e-06
rs3967200	ST3GAL4	aptamer	IGF_1	3697	0.986688	0.761177	2.3e-10
rs6464165	PRKAG2	antibody	Creatinine	2915	0.986662	0.0837979	4.2e-66
rs2075803	SIGLEC9	aptamer	Alkaline_phosphatase	4002	0.986465	0.736739	6.1e-08
rs6464165	PRKAG2	antibody	Urea	2915	0.986064	0.679169	3.8e-75
rs6464165	PRKAG2	antibody	PheCode_401: Hypertension	2915	0.98516	0.422139	3.55e-09
rs6464165	PRKAG2	antibody	PheCode_401.1: Essential hypertension	2915	0.984989	0.425724	2.78e-09
rs532436	ABO	aptamer	PheCode_428: Congestive heart failure; nonhypertensive	4100	0.983299	-0.922809	1.89e-07
rs3967200	ST3GAL4	aptamer	Apolipoprotein_B	3697	0.983084	-0.0721584	4.6e-44
rs6464165	PRKAG2	antibody	Cystatin_C	2915	0.98301	0.0721773	5.9e-62
rs77924615	UMOD/PDILT	antibody	PheCode_594.1: Calculus of kidney	2783	0.979035	-0.379288	1.74e-19
rs6464165	PRKAG2	antibody	CKD	2795	0.97733	1.11313	2.651e-26
rs532436	ABO	aptamer	eGFR	3521	0.970803	-0.0174333	1.3e-17
rs3967200	ST3GAL4	aptamer	LDL_direct	3697	0.96984	-0.242607	3.2e-36
rs6464165	PRKAG2	antibody	IGF_1	2915	0.968903	0.670571	7.3e-07
rs146261845	ASGR1/ASGR2	aptamer	Triglycerides	3224	0.968762	-0.078383	7.6e-08
rs532436	ABO	aptamer	PheCode_531.3: Duodenal ulcer	4100	0.967437	1.09867	6.47e-06
rs532436	ABO	aptamer	PheCode_428.2: Heart failure NOS	4100	0.965387	-1.04585	1.05e-07
rs10922098	CFH	aptamer	PheCode_362.2: Degeneration of macula and posterior pole of retina	2047	0.954615	-2.74034	3.96e-11
rs10922098	CFH	aptamer	PheCode_362.29: Macular degeneration (senile) of retina NOS	2047	0.953771	-2.73408	4.41e-11
rs10922098	CFH	aptamer	PheCode_362: Other retinal disorders	2047	0.949422	-1.66695	4.93e-08
rs10738906	B4GALT1	aptamer	Urate	3369	0.946952	-0.29912	1.2e-22
rs3117139	HLA-DRB1	aptamer	PheCode_341: Other demyelinating diseases of central nervous system	8553	0.939188	5.14379	4.23e-08
rs3117139	HLA-DRB1	aptamer	PheCode_335: Multiple sclerosis	8553	0.927993	8.75367	1.45e-81
rs6464165	PRKAG2	antibody	SHBG	2915	0.920659	2.95084	2.2e-05
rs532436	ABO	aptamer	PheCode_574: Cholelithiasis and cholecystitis	4100	0.920118	-0.46716	1.75e-05
rs73338360	B4GALNT2	antibody	PheCode_651: Multiple gestation	2361	0.901187	2.10183	6.91903e-05
rs532436	ABO	aptamer	HbA1c	4100	0.880219	-1.81944	9.2e-40
rs532436	ABO	aptamer	PheCode_771.1: Swelling of limb	4100	0.875634	-0.90985	3.38e-07
rs9411249	MAN1B1/DPP7	aptamer	HDL_cholesterol	2740	0.872316	0.0749546	1.4e-09
rs3117139	HLA-DRB1	aptamer	PheCode_275.1: Disorders of iron metabolism	8553	0.867331	3.72741	2.05e-11
rs532436	ABO	aptamer	PheCode_575: Other biliary tract disease	4100	0.864826	-0.860828	2.04e-05
rs532436	ABO	aptamer	PheCode_286.12: Congenital deficiency of other clotting factors (including factor VII)	4100	0.847023	-2.77624	0.000165
rs532436	ABO	aptamer	C_reactive_protein	4100	0.842814	-0.426174	1.4e-06
rs6464165	PRKAG2	antibody	PheCode_594: Urinary calculus	2915	0.837174	-0.810189	4.77e-05
rs532436	ABO	aptamer	PheCode_454.1: Varicose veins of lower extremity	4100	0.831437	-0.525995	1.11e-05
rs6464165	PRKAG2	antibody	PheCode_594.2: Calculus of lower urinary tract	2915	0.824673	-2.19956	7.73e-05
rs532436	ABO	aptamer	PheCode_574.1: Cholelithiasis	4100	0.819264	-0.474195	5.4e-05
rs532436	ABO	aptamer	PheCode_454: Varicose veins	4100	0.806706	-0.519176	6.38e-06
rs146261845	ASGR1/ASGR2	aptamer	PheCode_272.1: Hyperlipidemia	3224	0.800988	-0.230966	0.00035
rs532436	ABO	aptamer	PheCode_174: Breast cancer	4100	0.777613	-0.485606	6.45e-05
rs146261845	ASGR1/ASGR2	aptamer	PheCode_285.1: Acute posthemorrhagic anemia	3224	0.769303	2.12632	0.000147
rs2075803	SIGLEC9	aptamer	PheCode_316: Substance addiction and disorders	4002	0.766725	-0.68985	4.93e-05
rs146261845	ASGR1/ASGR2	aptamer	PheCode_272: Disorders of lipoid metabolism	3224	0.762443	-0.230128	0.000348
rs6464165	PRKAG2	antibody	Phosphate	2915	0.756659	0.0215219	3.4e-06
rs146261845	ASGR1/ASGR2	aptamer	C_reactive_protein	3224	0.751746	0.240093	0.00049
rs146261845	ASGR1/ASGR2	aptamer	PheCode_528.11: Stomatitis and mucositis (ulcerative)	3224	0.750137	1.61587	0.000145
rs532436	ABO	aptamer	PheCode_157: Pancreatic cancer	4100	0.747234	-1.97536	0.00011
rs3967200	ST3GAL4	aptamer	PheCode_960: Poisoning by antibiotics	3698	0.732412	0.411861	7.13e-06
rs532436	ABO	aptamer	PheCode_433.2: Occlusion of cerebral arteries	4100	0.731894	-0.787742	0.000103
rs532436	ABO	aptamer	PheCode_214.1: Lipoma of skin and subcutaneous tissue	4100	0.724003	-0.750225	1.6e-05
rs77924615	UMOD/PDILT	antibody	PheCode_585: Renal failure	2783	0.720794	0.106926	5.95e-05
rs34211178	ST3GAL6	aptamer	Albumin	3976	0.720044	0.0582745	5.8e-06
rs532436	ABO	aptamer	PheCode_440: Atherosclerosis	4100	0.698457	-1.30952	0.000324
rs9411249	MAN1B1/DPP7	aptamer	Aspartate_aminotransferase	2740	0.682795	-1.79753	5.4e-07
rs6464165	PRKAG2	antibody	PheCode_594.1: Calculus of kidney	2915	0.673183	-1.08272	9.5e-05
rs10738906	B4GALT1	aptamer	Urea	3369	0.671691	-0.17309	9.2e-07
rs532436	ABO	aptamer	PheCode_454.11: Varicose veins of lower extremity, symptomtic	4100	0.662375	-1.80507	0.000104
rs9411249	MAN1B1/DPP7	aptamer	PheCode_244.2: Acquired hypothyroidism	2740	0.657099	-7.99382	0.000669
rs532436	ABO	aptamer	PheCode_507: Pleurisy; pleural effusion	4100	0.656526	-0.614338	0.000213
rs146261845	ASGR1/ASGR2	aptamer	PheCode_272.11: Hypercholesterolemia	3224	0.650578	-0.245954	0.000258
rs3117139	HLA-DRB1	aptamer	PheCode_596.5: Functional disorders of bladder	8553	0.637215	1.32786	5.91e-06
rs10922098	CFH	aptamer	PheCode_250.6: Polyneuropathy in diabetes	2047	0.601246	3.48238	5.87e-05
rs73338360	B4GALNT2	antibody	PheCode_474.1: Acute tonsillitis	2361	0.570257	-1.29407	0.000445
rs6464165	PRKAG2	antibody	PheCode_788: Syncope and collapse	2915	0.553521	0.644183	7.79e-05
rs532436	ABO	aptamer	PheCode_411.2: Myocardial infarction	4100	0.542162	-0.486761	3.22e-05
rs2075803	SIGLEC9	aptamer	Alanine_aminotransferase	4002	0.537255	-0.312484	0.00058
rs77924615	UMOD/PDILT	antibody	Urate	2782	0.529192	0.0287906	2.2e-15
rs6464165	PRKAG2	antibody	Total_bilirubin	2915	0.524499	-0.405978	1.1e-06
rs532436	ABO	aptamer	PheCode_477: Epistaxis or throat hemorrhage	4100	0.522526	0.921354	0.000431
rs532436	ABO	aptamer	PheCode_366.2: Senile cataract	4100	0.518579	-0.541411	0.000116
rs77924615	UMOD/PDILT	antibody	PheCode_401.2: Hypertensive heart and/or renal disease	2783	0.516935	0.188997	0.000229
rs532436	ABO	aptamer	PheCode_578.2: Blood in stool	4100	0.507988	0.897485	0.000143
rs532436	ABO	aptamer	PheCode_575.2: Obstruction of bile duct	4100	0.507556	-1.5538	0.000898
rs3967200	ST3GAL4	aptamer	Gamma_glutamyltransferase	3697	0.507227	2.93513	0.00043
rs532436	ABO	aptamer	PheCode_771: Musculoskeletal symptoms referable to limbs	4100	0.504932	-0.728603	5.76e-07
rs3117139	HLA-DRB1	aptamer	PheCode_941: Adverse reaction to serum or vaccine	8553	0.498339	3.13854	0.000349
rs532436	ABO	aptamer	PheCode_366: Cataract	4100	0.498289	-0.363026	0.00013
rs3117139	HLA-DRB1	aptamer	Direct_bilirubin	8549	0.496098	0.100139	2.7e-08
rs3117139	HLA-DRB1	aptamer	PheCode_364.41: Keratoconus	8553	0.479118	5.03287	0.000118
rs77924615	UMOD/PDILT	antibody	PheCode_401.22: Hypertensive chronic kidney disease	2783	0.467526	0.194175	0.000502
rs532436	ABO	aptamer	PheCode_578: Gastrointestinal hemorrhage	4100	0.465548	0.337897	0.000251
rs10738906	B4GALT1	aptamer	PheCode_274: Gout and other crystal arthropathies	3369	0.464221	-1.00028	0.000483
rs532436	ABO	aptamer	PheCode_286.11: Von willebrand's disease	4100	0.46312	4.20097	4.9e-05
rs2075803	SIGLEC9	aptamer	PheCode_752.11: Spina bifida	4002	0.463065	-0.839053	1.06e-05
rs2075803	SIGLEC9	aptamer	PheCode_627.4: Premenopausal menorrhagia	4002	0.461416	-0.676242	0.000698994
rs9411249	MAN1B1/DPP7	aptamer	PheCode_580.2: Nephrotic syndrome without mention of glomerulonephritis	2740	0.454678	-3.61672	0.000676
rs34211178	ST3GAL6	aptamer	SBP	3500	0.453712	-0.226384	0.0004792
rs2075803	SIGLEC9	aptamer	PheCode_694.3: Vascular disorders of skin	4002	0.449052	1.04639	0.000971
rs77924615	UMOD/PDILT	antibody	Albumin	2782	0.425484	-0.0392375	0.00019
rs532436	ABO	aptamer	PheCode_290.11: Alzheimer's disease	4100	0.420694	-2.0217	0.000535
rs3117139	HLA-DRB1	aptamer	PheCode_690.1: Seborrheic dermatitis	8553	0.406424	6.07423	7.25e-05
rs9411249	MAN1B1/DPP7	aptamer	PheCode_458.2: Iatrogenic hypotension	2740	0.404627	-4.81482	0.000104
rs6464165	PRKAG2	antibody	PheCode_288.3: Eosinophilia	2915	0.395331	5.47169	0.000344
rs10738906	B4GALT1	aptamer	Apolipoprotein_A	3369	0.389594	-0.0393851	6.9e-08
rs34211178	ST3GAL6	aptamer	PheCode_971: Poisoning by drugs primarily affecting the autonomic nervous system	3976	0.388117	0.666328	0.000339
rs146261845	ASGR1/ASGR2	aptamer	PheCode_300.9: Posttraumatic stress disorder	3224	0.374976	3.01762	5.21e-05
rs6464165	PRKAG2	antibody	PheCode_356: Hereditary and idiopathic peripheral neuropathy	2915	0.371309	-3.77995	0.000439
rs6464165	PRKAG2	antibody	PheCode_282.9: Other hereditary hemolytic anemias	2915	0.363784	4.97694	7.86e-05
rs6464165	PRKAG2	antibody	PheCode_250.2: Type 2 diabetes	2915	0.363275	-0.456727	0.000205
rs532436	ABO	aptamer	PheCode_531.1: Hemorrhage from gastrointestinal ulcer	4100	0.36223	1.64779	0.00021
rs532436	ABO	aptamer	PheCode_386.1: Meniere's disease	4100	0.360825	-1.65826	0.000422
rs10738906	B4GALT1	aptamer	IGF_1	3369	0.352446	-0.665504	1.3e-06
rs532436	ABO	aptamer	Calcium	4100	0.349564	0.00985214	3.6e-06
rs532436	ABO	aptamer	PheCode_681: Superficial cellulitis and abscess	4100	0.347472	-0.523989	0.000291
rs77924615	UMOD/PDILT	antibody	PheCode_585.1: Acute renal failure	2783	0.334798	0.113786	6.5e-05
rs6464165	PRKAG2	antibody	PheCode_594.3: Calculus of ureter	2915	0.328064	-1.06473	0.000919
rs3117139	HLA-DRB1	aptamer	PheCode_380: Disorders of external ear	8553	0.321164	-1.23633	0.000163
rs532436	ABO	aptamer	PheCode_681.5: Cellulitis and abscess of leg, except foot	4100	0.320667	-0.589382	0.000449
rs3117139	HLA-DRB1	aptamer	PheCode_747.13: Congenital anomalies of great vessels	8553	0.318896	-1.10619	0.000204
rs532436	ABO	aptamer	PheCode_428.1: Congestive heart failure (CHF) NOS	4100	0.316566	-0.925749	0.00038
rs532436	ABO	aptamer	PheCode_214: Lipoma	4100	0.312526	-0.573434	7.65e-06
rs3117139	HLA-DRB1	aptamer	PheCode_962.3: Hormones and synthetic substitutes causing adverse effects in therapeutic use	8553	0.310281	-2.31549	0.000325
rs3117139	HLA-DRB1	aptamer	PheCode_272: Disorders of lipoid metabolism	8553	0.309949	-0.467297	1.74e-08
rs3967200	ST3GAL4	aptamer	PheCode_961.1: Poisoning/allergy of sulfonamides	3698	0.308903	1.3665	0.000729
rs3117139	HLA-DRB1	aptamer	PheCode_411.3: Angina pectoris	8553	0.302445	-0.427654	0.000267
rs7601756	MGAT5	aptamer	PheCode_480.5: Bronchopneumonia and lung abscess	3304	0.29274	3.64525	0.000489
rs532436	ABO	aptamer	PheCode_681.3: Cellulitis and abscess of arm/hand	4100	0.283551	-0.580596	0.000551
rs73338360	B4GALNT2	antibody	PheCode_643.1: Hyperemesis gravidarum	2361	0.280559	2.06328	0.000685297
rs532436	ABO	aptamer	PheCode_418: Nonspecific chest pain	4100	0.280293	-0.276279	0.000178
rs532436	ABO	aptamer	PheCode_729: Other disorders of soft tissues	4100	0.272456	-0.581313	3.88e-06
rs3967200	ST3GAL4	aptamer	PheCode_960.2: Allergy/adverse effect of penicillin	3698	0.271817	0.369763	0.000198
rs6464165	PRKAG2	antibody	PheCode_250: Diabetes mellitus	2915	0.271005	-0.423894	0.000292
rs3117139	HLA-DRB1	aptamer	PheCode_272.1: Hyperlipidemia	8553	0.268579	-0.463197	2.34e-08
rs532436	ABO	aptamer	PheCode_681.6: Cellulitis and abscess of foot, toe	4100	0.266456	-0.577668	0.000579
rs3967200	ST3GAL4	aptamer	Albumin	3697	0.264481	0.215923	0.00018
rs3117139	HLA-DRB1	aptamer	PheCode_695.7: Prurigo and Lichen	8553	0.261418	-2.27475	2.82e-08
rs3117139	HLA-DRB1	aptamer	PheCode_728.71: Contracture of palmar fascia [Dupuytren's disease]	8553	0.259406	-0.815982	4.51e-06
rs3967200	ST3GAL4	aptamer	PheCode_674: Other complications of the puerperium NEC	3698	0.257349	-2.24338	0.000767994
rs10738906	B4GALT1	aptamer	PheCode_701.2: Scar conditions and fibrosis of skin	3369	0.253546	1.13172	0.000249
rs146261845	ASGR1/ASGR2	aptamer	PheCode_571.5: Other chronic nonalcoholic liver disease	3224	0.248507	0.518252	0.000454
rs77924615	UMOD/PDILT	antibody	PheCode_594.2: Calculus of lower urinary tract	2783	0.237759	-0.238188	0.000151
rs73338360	B4GALNT2	antibody	PheCode_733: Other disorders of bone and cartilage	2361	0.233428	0.479364	0.000656
rs532436	ABO	aptamer	PheCode_444: Arterial embolism and thrombosis	4100	0.228785	-1.31772	3.98e-05
rs532436	ABO	aptamer	PheCode_572: Ascites (non malignant)	4100	0.228275	-0.991755	0.00043
rs3117139	HLA-DRB1	aptamer	PheCode_759: Other and unspecified congenital anomalies	8553	0.227221	-2.78017	0.000243
rs3117139	HLA-DRB1	aptamer	PheCode_275: Disorders of mineral metabolism	8553	0.227112	1.36729	7.12e-06
rs7601756	MGAT5	aptamer	PheCode_287.2: Allergic purpura	3304	0.224244	-8.63976	0.000162
rs3967200	ST3GAL4	aptamer	PheCode_722.9: Other and unspecified disc disorder	3698	0.222486	-0.627025	0.000482
rs532436	ABO	aptamer	PheCode_531: Peptic ulcer (excl. esophageal)	4100	0.222133	0.500552	0.000182
rs2075803	SIGLEC9	aptamer	PheCode_526.3: Anomalies of jaw size/symmetry	4002	0.22001	1.21576	0.000819
rs34211178	ST3GAL6	aptamer	PheCode_371: Inflammation of the eye	3976	0.219673	-0.170214	0.000712
rs3117139	HLA-DRB1	aptamer	PheCode_962: Poisoning by hormones and synthetic substitutes	8553	0.216417	-2.23075	0.000264
rs9411249	MAN1B1/DPP7	aptamer	IGF_1	2740	0.209065	-0.81985	6.4e-05
rs3117139	HLA-DRB1	aptamer	PheCode_704: Diseases of hair and hair follicles	8553	0.205126	0.657757	0.000178
rs532436	ABO	aptamer	PheCode_452: Other venous embolism and thrombosis	4100	0.201276	-1.60015	5.9e-05
rs34211178	ST3GAL6	aptamer	PheCode_204.11: Lymphoid leukemia, acute	3976	0.201132	0.987474	0.000506
rs34211178	ST3GAL6	aptamer	Apolipoprotein_B	3976	0.195146	-0.00515878	1.4e-06
rs532436	ABO	aptamer	PheCode_117.4: Aspergillosis	4100	0.191865	-2.60544	0.000736
rs73338360	B4GALNT2	antibody	PheCode_575.1: Cholangitis	2361	0.190774	1.14831	0.000696
rs146261845	ASGR1/ASGR2	aptamer	PheCode_426.23: Second degree AV block	3224	0.183647	-0.850273	0.000141
rs73338360	B4GALNT2	antibody	PheCode_758.1: Chromosomal anomalies	2361	0.179494	2.25308	0.000138
rs73338360	B4GALNT2	antibody	PheCode_523.1: Gingivitis	2361	0.179428	-2.10625	0.000263
rs10738906	B4GALT1	aptamer	SHBG	3369	0.179007	-2.38406	0.0001
rs3117139	HLA-DRB1	aptamer	PheCode_694.1: Vitiligo	8553	0.167751	-4.77573	7.51e-05
rs3967200	ST3GAL4	aptamer	PheCode_272.12: Hyperglyceridemia	3698	0.165953	-4.11242	0.000369
rs6464165	PRKAG2	antibody	PheCode_261.4: Vitamin D deficiency	2915	0.16573	-2.05237	0.000442
rs7601756	MGAT5	aptamer	PheCode_575.1: Cholangitis	3304	0.165382	-4.40197	0.000134
rs6464165	PRKAG2	antibody	PheCode_946: Anaphylactic shock NOS	2915	0.16431	-1.84918	0.000978
rs3967200	ST3GAL4	aptamer	PheCode_454.1: Varicose veins of lower extremity	3698	0.163323	0.401366	0.000207
rs532436	ABO	aptamer	IGF_1	4100	0.163257	-0.411939	5.4e-07
rs3117139	HLA-DRB1	aptamer	PheCode_202.24: Large cell lymphoma	8553	0.162914	-2.31067	9.56e-08
rs34211178	ST3GAL6	aptamer	PheCode_303.3: Psychogenic disorder	3976	0.160254	-0.440727	0.000774
rs10922098	CFH	aptamer	PheCode_250.11: Type 1 diabetes with ketoacidosis	2047	0.16008	3.34553	6.98e-05
rs6464165	PRKAG2	antibody	PheCode_691: Congenital anomalies of skin	2915	0.15782	3.54818	0.000355
rs3117139	HLA-DRB1	aptamer	PheCode_245.2: Chronic thyroiditis	8553	0.156695	-2.93677	1.33e-05
rs146261845	ASGR1/ASGR2	aptamer	PheCode_599.1: Urinary obstruction	3224	0.153006	1.38588	0.000178
rs73338360	B4GALNT2	antibody	PheCode_619.4: Noninflammatory disorders of vagina	2361	0.152854	0.629492	7.96424e-05
rs146261845	ASGR1/ASGR2	aptamer	PheCode_596: Other disorders of bladder	3224	0.152175	0.218571	0.000981
rs3117139	HLA-DRB1	aptamer	PheCode_575.7: Other disorders of gallbladder	8553	0.152059	-1.14367	5.39e-05
rs73338360	B4GALNT2	antibody	PheCode_457: Encounter for long-term (current) use of anticoagulants, antithrombotics, aspirin	2361	0.151934	2.15752	0.000151
rs2075803	SIGLEC9	aptamer	PheCode_695.1: Toxic erythema	4002	0.151843	-0.89438	8.21e-05
rs10922098	CFH	aptamer	PheCode_741.2: Stiffness of joint	2047	0.151666	2.12794	0.000256
rs3967200	ST3GAL4	aptamer	PheCode_454: Varicose veins	3698	0.151242	0.391607	0.000169
rs532436	ABO	aptamer	PheCode_854: Complications of cardiac/vascular device, implant, and graft	4100	0.151226	-0.873112	0.000969
rs3117139	HLA-DRB1	aptamer	PheCode_429.3: Symptoms involving cardiovascular system	8553	0.151086	-2.66179	0.000525
rs3117139	HLA-DRB1	aptamer	PheCode_478: Throat pain	8553	0.14997	1.94391	0.000275
rs73338360	B4GALNT2	antibody	PheCode_110.11: Dermatophytosis of nail	2361	0.148579	2.44377	6.58e-05
rs146261845	ASGR1/ASGR2	aptamer	Albumin	3224	0.14855	-0.462356	1.7e-11
rs73338360	B4GALNT2	antibody	PheCode_575.2: Obstruction of bile duct	2361	0.147704	0.978819	2.2e-06
rs77924615	UMOD/PDILT	antibody	PheCode_241.1: Nontoxic uninodular goiter	2783	0.144911	-0.267961	0.000444
rs77924615	UMOD/PDILT	antibody	HDL_cholesterol	2782	0.144748	0.00513986	0.00033
rs10922098	CFH	aptamer	PheCode_716: Other arthropathies	2047	0.144563	0.360962	0.000838
rs532436	ABO	aptamer	PheCode_389.2: Conductive hearing loss	4100	0.143919	1.58345	0.001
rs2075803	SIGLEC9	aptamer	PheCode_585.31: Renal dialysis	4002	0.143586	0.448941	0.000247
rs3117139	HLA-DRB1	aptamer	PheCode_939: Atopic/contact dermatitis due to other or unspecified	8553	0.142146	0.939086	0.000828
rs146261845	ASGR1/ASGR2	aptamer	Cholesterol	3224	0.141544	-0.247297	3.9e-17
rs146261845	ASGR1/ASGR2	aptamer	LDL_direct	3224	0.141544	-0.226541	3.2e-22
rs146261845	ASGR1/ASGR2	aptamer	Apolipoprotein_B	3224	0.141544	-0.0734645	1.7e-32
rs146261845	ASGR1/ASGR2	aptamer	Alkaline_phosphatase	3224	0.141544	32.0973	2.9e-219
rs146261845	ASGR1/ASGR2	aptamer	PheCode_136: Other infectious and parasitic diseases	3224	0.13942	1.17272	0.000874
rs10738906	B4GALT1	aptamer	Albumin	3369	0.138079	0.266991	2e-06
rs3117139	HLA-DRB1	aptamer	PheCode_857: Mechanical complication of unspecified genitourinary device, implant, and graft	8553	0.137383	1.15234	0.000512
rs9411249	MAN1B1/DPP7	aptamer	PheCode_480.5: Bronchopneumonia and lung abscess	2740	0.136029	3.25266	0.000298
rs73338360	B4GALNT2	antibody	PheCode_654: Other and unspecified complications of birth; puerperium affecting management of mother	2361	0.131884	1.74849	0.000603473
rs146261845	ASGR1/ASGR2	aptamer	PheCode_694.2: Other dyschromia	3224	0.131595	0.596446	0.000516
rs2075803	SIGLEC9	aptamer	PheCode_754: Congenital musculoskeletal deformities of spine	4002	0.129673	-0.835031	0.00034
rs3117139	HLA-DRB1	aptamer	PheCode_433.12: Cerebral atherosclerosis	8553	0.12937	2.35801	0.000451
rs9411249	MAN1B1/DPP7	aptamer	PheCode_474.1: Acute tonsillitis	2740	0.12751	2.5964	0.000122
rs3967200	ST3GAL4	aptamer	Total_protein	3697	0.125356	0.294546	3.5e-05
rs2075803	SIGLEC9	aptamer	PheCode_870.1: Open wound or laceration of eye or eyelid	4002	0.122354	-0.563035	0.000168
rs73338360	B4GALNT2	antibody	PheCode_356: Hereditary and idiopathic peripheral neuropathy	2361	0.121781	-1.72379	0.000234
rs34211178	ST3GAL6	aptamer	PheCode_426.8: Other cardiac conduction disorders	3976	0.121401	0.86432	0.000955
rs73338360	B4GALNT2	antibody	PheCode_528.3: Cellulitis and abscess of oral soft tissues	2361	0.121091	1.59318	3.11e-05
rs10738906	B4GALT1	aptamer	PheCode_198.5: Secondary malignancy of brain/spine	3369	0.120507	-1.64796	1.24e-05
rs6464165	PRKAG2	antibody	PheCode_353.2: Nerve root lesions	2915	0.120423	4.51568	0.000408
rs146261845	ASGR1/ASGR2	aptamer	PheCode_531.1: Hemorrhage from gastrointestinal ulcer	3224	0.119227	-0.642713	0.000561
rs77924615	UMOD/PDILT	antibody	PheCode_204.4: Multiple myeloma	2783	0.119006	0.245955	0.000233
rs77924615	UMOD/PDILT	antibody	HbA1c	2782	0.118844	-0.0740452	0.00022
rs77924615	UMOD/PDILT	antibody	PheCode_580: Nephritis; nephrosis; renal sclerosis	2783	0.118352	0.157929	6.2e-05
rs3117139	HLA-DRB1	aptamer	PheCode_728.7: Fasciitis	8553	0.118246	-0.679483	8.17e-05
rs3117139	HLA-DRB1	aptamer	PheCode_690: Erythematosquamous dermatosis	8553	0.118071	3.71105	0.000981
rs6464165	PRKAG2	antibody	PheCode_871: Open wounds of extremities	2915	0.115294	0.715675	0.000787
rs73338360	B4GALNT2	antibody	PheCode_359.2: Myopathy	2361	0.114148	1.19329	0.000702
rs77924615	UMOD/PDILT	antibody	PheCode_433.5: Cerebral aneurysm	2783	0.113905	0.279612	0.000916
rs3117139	HLA-DRB1	aptamer	PheCode_245.21: Chronic lymphocytic thyroiditis	8553	0.113781	-2.76418	0.000103
rs2075803	SIGLEC9	aptamer	PheCode_752.1: Neural tube defects	4002	0.112809	-0.580252	3.88e-05
rs34211178	ST3GAL6	aptamer	PheCode_191.11: Cancer of brain	3976	0.112441	-0.354696	0.00079
rs73338360	B4GALNT2	antibody	PheCode_701.4: Keloid scar	2361	0.111858	-1.43508	0.000191
rs77924615	UMOD/PDILT	antibody	PheCode_585.3: Chronic renal failure [CKD]	2783	0.111856	0.126084	0.000545
rs3967200	ST3GAL4	aptamer	PheCode_759.1: Anomalies of endocrine glands, congenital	3698	0.110536	2.71904	0.00034
rs532436	ABO	aptamer	PheCode_224: Benign neoplasm of eye	4100	0.110346	-2.52916	0.000597
rs77924615	UMOD/PDILT	antibody	PheCode_747.12: Valvular heart disease/ heart chambers	2783	0.1103	0.343042	0.00062
rs9411249	MAN1B1/DPP7	aptamer	PheCode_979: Adverse drug events and drug allergies	2740	0.108554	2.41731	0.000259
rs532436	ABO	aptamer	PheCode_512.9: Other dyspnea	4100	0.106678	-1.10727	0.000708
rs146261845	ASGR1/ASGR2	aptamer	PheCode_850: Hemorrhage or hematoma complicating a procedure	3224	0.106079	-0.283091	1.98e-06
rs6464165	PRKAG2	antibody	PheCode_706.1: Acne	2915	0.105714	-3.80018	0.00071
rs9411249	MAN1B1/DPP7	aptamer	PheCode_364.9: Cornea replaced by transplant	2740	0.105429		0.000481
rs34211178	ST3GAL6	aptamer	PheCode_972.6: Antihypertensive agents causing adverse effects	3976	0.104281	0.751964	0.00036
rs77924615	UMOD/PDILT	antibody	PheCode_580.14: Chronic glomerulonephritis, NOS	2783	0.103991	0.196764	0.000733
rs34211178	ST3GAL6	aptamer	PheCode_743.2: Pathologic fracture	3976	0.103339	0.342873	0.000695
rs3967200	ST3GAL4	aptamer	PheCode_599.1: Urinary obstruction	3698	0.103176	2.2677	0.000448
rs3117139	HLA-DRB1	aptamer	PheCode_851: Complications of transplants and reattached limbs	8553	0.103058	2.88478	0.000159
rs6464165	PRKAG2	antibody	PheCode_277.51: Lipoprotein disorders	2915	0.102038	-4.5142	0.000406
rs10738906	B4GALT1	aptamer	PheCode_199.4: Neurofibromatosis	3369	0.101912	-3.84549	0.000482
rs146261845	ASGR1/ASGR2	aptamer	PheCode_905: Late effects of musculoskeletal and connective tissue injuries	3224	0.101063	-1.07702	0.000413
rs7601756	MGAT5	aptamer	PheCode_228: Hemangioma and lymphangioma, any site	3304	0.100868	-1.78792	0.00049
rs146261845	ASGR1/ASGR2	aptamer	PheCode_966: Poisoning by anticonvulsants and anti-Parkinsonism drugs	3224	0.100272	0.640666	0.000601
rs3967200	ST3GAL4	aptamer	PheCode_513.8: Disorders of diaphragm	3698	0.100145	-2.61295	0.000112
Empty values in Effect size ratio trait 2 / uromodulin are due to infinite values.

## Sheet: ST9
Supplementary Table 9: Results of conditional colocalization analyses of SNP associations with circulating and urine uromodulin levels
Locus	Circulating uromodulin assay (Trait 1)	Urine uromodulin (Trait 2)	Lead SNP trait 1	Conditional SNP trait 1	Lead SNP trait 2	Conditional SNP trait 2	No. variants	Posterior Probability for shared causal variant (H4)	Effect size ratio urine uromodulin / serum uromodulin	Min conditional p-value trait 2
UMOD/PDILT	antibody	uUMOD	rs9646256	rs77924615	rs28550569	rs36060036	3795	0.933549	0.287165	1.53759e-08
UMOD/PDILT	antibody	uUMOD	rs77924615	rs9646256	rs28550569	rs36060036	3795	1.71077e-05	-0.00694727	1.53759e-08
UMOD/PDILT	antibody	uUMOD	rs77924615	rs9646256	rs36060036	rs28550569	3829	4.67252e-10	0.319409	3.60158e-82
UMOD/PDILT	antibody	uUMOD	rs9646256	rs77924615	rs36060036	rs28550569	3829	0.863828	0.598202	3.60158e-82
Independent SNP selection yielded rs77924615 and rs9646256 for serum uromodulin, and rs36060036 and rs28550569 for urine uromodulin.
Independent SNP p-values for serum uromodulin (trait 1) are shown in Supplementary Table 6.

[truncated: 4 more sheets: ST10, ST11, ST12, ST13]
